# Supplementary material for: Community-level trachoma ecological associations and the use of geospatial analysis methods: A systematic review
Source: PLoS Negl Trop Dis. 2022 Apr 8;16(4):e0010272. doi: 10.1371/journal.pntd.0010272 (PMC9020723; doi:10.1371/journal.pntd.0010272)
Supplement: S1 Table — (XLSX) [file pntd.0010272.s005.xlsx]

## Sheet: S1 Table
Burgert-Brucker et al.
S1 Table	Specific variable results for TF and TT
			TF							TT
			increase/present-lower prevalence		increase/present-mixed prevalence		increase/present-higher prevalence		Total	increase/present-lower prevalence		increase/present-mixed prevalence		increase/present-higher prevalence		Total
		Statistically Signficance	Yes	No	Yes	No	Yes	No		Yes	No	Yes	No	Yes	No
Variable Category	Variable Group	Analyzed Variables															Notes
Climate	Air pressure	Air pressure	1						1
Climate	Aridity Index	Aridity Index	1						1	3	6			1		1
Climate	Precipitation	Mean annual precipitation	5	1	1		1		8	2				2		4
Climate	Precipitation	Monthly rain days	1						1
Climate	Relative humidity	Relative humidity			1				1					1		1
Climate	Sunshine fraction	Sunshine fraction monthly	1						1
Climate	Temperature	Average Land Surfce Temperature					1		1
Climate	Temperature	Maximum monthly temperature			1				1
Climate	Temperature	Maximum temperature in the hottest month					2		2					1		1
Climate	Temperature	Mean annual temperature	3		1		1		5			1				1
Climate	Temperature	Mean daily temperature					1		1						1	1
Climate	Temperature	Monthly average land surface termperature (LST)										1				1
Climate	Temperature	Temperature annual maximum	2						2	1						1
Climate	Temperature	Temperature annual minimum	1						1
Climate	Temperature	Variance Land surfance temperature			1				1
Demographic	Population	Crowding					1		1
Demographic	Population	Nightlights								1	2			3	4	1
Demographic	Population	Population density	1						1	1						1
Demographic	Population	Population size of village	2						2
Demographic	Residence	Indigious community					1		1
Demographic	Residence	Ruralness					3	2	5					1		1
Environment	Altitude	Altitude	8				3	1	12	1		1		2		4
Environment	Enchanced Vegetation Index	Enchanced Vegetation Index	1						1	1						1
Environment	Enviroment zone	Barren	1						1
Environment	Enviroment zone	Forest						1	1
Environment	Enviroment zone	Grassland	1						1
Environment	Enviroment zone	Plains & Delta												1		1
Environment	Enviroment zone	Savannah					2		2					1		1
Environment	Enviroment zone	Tropical					1		1
Environment	Latitude	Latitude					1		1			1				1
Environment	Longitude	Longitude			1				1					1		1
Environment	Sand/soil fraction	Sand/soil fraction								1	4			1	4	1
Environment	Water body	Distance to water bodies					1		1
Environment	Water body	Surface water distance												1		1
Infrastructure	Access	Less access (further from road or town) [Combined]					2	3	5								Combined access summary
Infrastructure	Access	Distance to primary road					1		1
Infrastructure	Access	Distance to road					1		1
Infrastructure	Access	Paved Road present						1	1
Infrastructure	Access	Transportation		1					1								reversed transportatin not present means higher TF
Infrastructure	Access	Village distance to town						1	1
Infrastructure	Medical services	Medical services Present/close [Combined]	2	4					6								Combined medical service summary
Infrastructure	Medical services	Dispensary present		1					1
Infrastructure	Medical services	Distance to medical center					1		1								reverse to closer present means lower TF
Infrastructure	Medical services	Distance to primary health center						1	1								reverse to closer present means lower TF
Infrastructure	Medical services	Health Center present		1					1
Infrastructure	Medical services	Pharmacy present	1	1					2
Infrastructure	School	School Present/close [Combined]	4						4								Combined school summary
Infrastructure	School	Distance to school					1		1								reverse to closer present means lower TF
Infrastructure	School	School attendance	1						1
Infrastructure	School	School density	1						1
Infrastructure	School	School present	1						1
Infrastructure	WASH	Sanitation present [Combined]	3		1				4								Combined sanitation summary
Infrastructure	WASH	Sanitation-Access to improved sanitation	1						1
Infrastructure	WASH	Sanitation-Community sanitation usage	1						1
Infrastructure	WASH	Sanitation-Open defecation					1		1								Reverse, less defecation means more sanitation and lower TF
Infrastructure	WASH	Sanitation-Sanitation coverage in cluster			1				1
Infrastructure	WASH	Water present [Combined]	2	1	1			1	5								Combined water summary
Infrastructure	WASH	Water- Houses with water source in ward	1						1
Infrastructure	WASH	Water-Access to an improved water source						1	1
Infrastructure	WASH	Water-Constructured water source		1					1
Infrastructure	WASH	Water-Tube well in ward	1						1
Infrastructure	WASH	Water-Water coverage in cluster			1				1
Socioeconomic	Farming	Cattle density					1		1
Socioeconomic	Farming	Ruminant density												1		1
Socioeconomic	Farming	Irrigation					1		1
Socioeconomic	Inequality	Inequality						1	1
Socioeconomic	Inequality	Poverty incidence		1					1
Socioeconomic	Social	Village association present	1						1
Socioeconomic	Social	Women's association	1						1
