# Supplementary material for: Community-level trachoma ecological associations and the use of geospatial analysis methods: A systematic review
Source: PLoS Negl Trop Dis. 2022 Apr 8;16(4):e0010272. doi: 10.1371/journal.pntd.0010272 (PMC9020723; doi:10.1371/journal.pntd.0010272)
Supplement: S2 Table — (XLSX) [file pntd.0010272.s006.xlsx]

## Sheet: References
1	Adera, T. 2016	Adera TH, Macleod C, Endriyas M, Dejene M, Willis R, Chu BK, et al. Prevalence of and Risk Factors for Trachoma in Southern Nations, Nationalities, and Peoples' Region, Ethiopia: Results of 40 Population-Based Prevalence Surveys Carried Out with the Global Trachoma Mapping Project. Ophthalmic Epidemiol. 2016;23(sup1):84-93. doi: 10.1080/09286586.2016.1247876. PubMed PMID: 27918229.
2	Alemayehu, W 2005	Alemayehu WM, M.; Fredlander, E.; Worku, A.; Courtright, P. Active trachoma in children in central Ethiopia: association with altitude. Transactions of the Royal Society of Tropical Medicine & Hygiene. 2005;99(11):840-3. PubMed PMID: 16107273.
3	Altherr, F. 2019	Altherr FM, Nute AW, Zerihun M, Sata E, Stewart AEP, Gessese D, et al. Associations between Water, Sanitation and Hygiene (WASH) and trachoma clustering at aggregate spatial scales, Amhara, Ethiopia. Parasit Vectors. 2019;12(1):540. Epub 2019/11/16. doi: 10.1186/s13071-019-3790-3. PubMed PMID: 31727155; PubMed Central PMCID: PMCPMC6857222.
4	Baggaley, R. 2006	Baggaley RF, Solomon AW, Kuper H, Polack S, Massae PA, Kelly J, et al. Distance to water source and altitude in relation to active trachoma in Rombo district, Tanzania. Trop Med Int Health. 2006;11(2):220-7. Epub 2006/02/03. doi: 10.1111/j.1365-3156.2005.01553.x. PubMed PMID: 16451347; PubMed Central PMCID: PMCPMC6855913.
5	Bero, B. 2016	Bero B, Macleod C, Alemayehu W, Gadisa S, Abajobir A, Adamu Y, et al. Prevalence of and Risk Factors for Trachoma in Oromia Regional State of Ethiopia: Results of 79 Population-Based Prevalence Surveys Conducted with the Global Trachoma Mapping Project. Ophthalmic Epidemiol. 2016;23(6):392-405. Epub 2016/11/08. doi: 10.1080/09286586.2016.1243717. PubMed PMID: 27820657; PubMed Central PMCID: PMCPM…
6	Clements, A. 2010	Clements AC, Kur LW, Gatpan G, Ngondi JM, Emerson PM, Lado M, et al. Targeting trachoma control through risk mapping: the example of Southern Sudan. PLoS Negl Trop Dis. 2010;4(8):e799. Epub 2010/09/03. doi: 10.1371/journal.pntd.0000799. PubMed PMID: 20808910; PubMed Central PMCID: PMCPMC2923154.
7	Elshafie, B. 2016	Elshafie BE, Osman KH, Macleod C, Hassan A, Bush S, Dejene M, et al. The Epidemiology of Trachoma in Darfur States and Khartoum State, Sudan: Results of 32 Population-Based Prevalence Surveys. Ophthalmic Epidemiol. 2016;23(6):381-91. doi: 10.1080/09286586.2016.1243718. PubMed PMID: 27841721.
8	Flueckiger, R. 2019	Flueckiger RM, Giorgi E, Cano J, Abdala M, Amiel ON, Baayenda G, et al. Understanding the spatial distribution of trichiasis and its association with trachomatous inflammation-follicular. BMC Infect Dis. 2019;19(1):364. Epub 2019/05/02. doi: 10.1186/s12879-019-3935-1. PubMed PMID: 31039737; PubMed Central PMCID: PMCPMC6492377.
9	Garn, J. 2018	Garn JV, Boisson S, Willis R, Bakhtiari A, Al-Khatib T, Amer K, et al. Sanitation and water supply coverage thresholds associated with active trachoma: Modeling cross-sectional data from 13 countries. PLoS Negl Trop Dis. 2018;12(1):e0006110. Epub 2018/01/23. doi: 10.1371/journal.pntd.0006110. PubMed PMID: 29357365; PubMed Central PMCID: PMCPMC5800679.
10	Hagi, M. 2010	Hagi M, Schemann JF, Mauny F, Momo G, Sacko D, Traore L, et al. Active trachoma among children in Mali: Clustering and environmental risk factors. PLoS Negl Trop Dis. 2010;4(1):e583. Epub 2010/01/21. doi: 10.1371/journal.pntd.0000583. PubMed PMID: 20087414; PubMed Central PMCID: PMCPMC2799671.
11	Haileselassie, T. 2007	Haileselassie TB, S. Altitude-a risk factor for active trachoma in southern Ethiopia. Ethiopian Medical Journal. 2007;45(2):181-6. PubMed PMID: 17642175.
12	Jie, Y. . 2008	Jie YX, L.; Ma, K.; Zhang, S.; Zhu, J.; Jonas, J. B. Prevalence of trachoma in the adult Chinese population. The Beijing Eye Study. Eye. 2008;22(6):790-1. PubMed PMID: 17491601.
13	Katz, J. 1996	Katz JW, K. P.; Jr.; Khatry, S. K.; LeClerq, S. C.; Pradhan, E. K.; Thapa, M. D.; Ram Shrestha, S.; Taylor, H. R. Prevalence and risk factors for trachoma in Sarlahi district, Nepal. British Journal of Ophthalmology. 1996;80(12):1037-41. PubMed PMID: 9059265.
14	Ketema, K. 2012	Ketema KT, M.; Woldeyohannes, D.; Muluye, D. Active trachoma and associated risk factors among children in Baso Liben District of East Gojjam, Ethiopia. BMC Public Health. 2012;12:1105. PubMed PMID: 23259854.
15	Khandekar, R. 2006	Khandekar RN, N. H.; Mai, P. Blinding trachoma in the northern provinces of Vietnam--a cross sectional survey. Ophthalmic Epidemiology. 2006;13(3):183-9. PubMed PMID: 16854772.
16	Koukounari, A. 2011	Koukounari AT, S.; Donnelly, C. A.; Ouedraogo, A.; Yoda, B.; Ky, C.; Kabore, M.; Bosque-Oliva, E.; Basanez, M. G.; Fenwick, A.; Webster, J. P. Integrated monitoring and evaluation and environmental risk factors for urogenital schistosomiasis and active trachoma in Burkina Faso before preventative chemotherapy using sentinel sites. BMC Infectious Diseases. 2011;11:191. PubMed PMID: 21749703.
17	Luna, E. 1992	Last A, Burr S, Alexander N, Harding-Esch E, Roberts CH, Nabicassa M, et al. Spatial clustering of high load ocular Chlamydia trachomatis infection in trachoma: a cross-sectional population-based study. Pathog Dis. 2017;75(5). Epub 2017/05/05. doi: 10.1093/femspd/ftx050. PubMed PMID: 28472466; PubMed Central PMCID: PMCPMC5808645.
18	Luna, E. 2016	Luna EJL, M. F.; Medina, N. H.; Favacho, J.; Cardoso, M. R. Prevalence of Trachoma in Schoolchildren in Brazil. Ophthalmic Epidemiology. 2016;23(6):360-5. PubMed PMID: 27824506.
19	Medina, N. 2011	Medina NHLM, F.; Durkin, S. R.; Cardoso, M. R.; Luna, E. A.; Koizumi, I. K.; Brock, K. R.; Freitas, H. S.; Mauricio, M. A. Survey of Trachoma within school students in the state of Roraima, Brazil. Ophthalmology. 2011;118(10):1938-43. PubMed PMID: 21684601.
20	Mpyet, C. 2010	Mpyet CG, M.; Ogoshi, C. Personal and environmental risk factors for active trachoma in children in Yobe state, north-eastern Nigeria. Tropical Medicine & International Health. 2010;15(2):168-72. PubMed PMID: 20002619.
21	Ngondi, J. 2008	Ngondi JG, T.; Shargie, E. B.; Graves, P. M.; Ejigsemahu, Y.; Teferi, T.; Genet, A.; Mosher, A. W.; Endeshaw, T.; Zerihun, M.; Messele, A.; Richards, F. O.; Jr.; Emerson, P. M. Risk factors for active trachoma in children and trichiasis in adults: a household survey in Amhara Regional State, Ethiopia. Transactions of the Royal Society of Tropical Medicine & Hygiene. 2008;102(5):432-8. PubMed PMID…
22	Oswald, W. 2017	Oswald WE, Stewart AE, Kramer MR, Endeshaw T, Zerihun M, Melak B, et al. Active trachoma and community use of sanitation, Ethiopia. Bull World Health Organ. 2017;95(4):250-60. Epub 2017/05/10. doi: 10.2471/BLT.16.177758. PubMed PMID: 28479620; PubMed Central PMCID: PMCPMC5407250.
23	Sahlu, T. 1992	Sahlu TL, C. The prevalence and environmental risk factors for moderate and severe trachoma in southern Ethiopia. Journal of Tropical Medicine & Hygiene. 1992;95(1):36-41. PubMed PMID: 1740817.
24	Schemann, J. 2002	Schemann JFS, D.; Malvy, D.; Momo, G.; Traore, L.; Bore, O.; Coulibaly, S.; Banou, A. Risk factors for trachoma in Mali. International Journal of Epidemiology. 2002;31(1):194-201. PubMed PMID: 11914321.
25	Schemann, J. 2007	Schemann JF, Laffly D, Sacko D, Zephak G, Malvy D. Trichiasis and geoclimatic factors in Mali. Trans R Soc Trop Med Hyg. 2007;101(10):996-1003. Epub 2007/07/31. doi: 10.1016/j.trstmh.2007.05.015. PubMed PMID: 17658570.
26	Silva, E. 2020	Silva EJDP, D. P.;Ambrozio, Joam;Barboza, L. M.;Fonseca, V. L.;Caldeira, A. P. Prevalence of trachoma and associated factors in students from the Jequitinhonha Valley, Minas Gerais, Brazil. Revista Da Sociedade Brasileira de Medicina Tropical. 2020;53:e20200056. PubMed PMID: 33111907.
27	Smith, J. L. 2014	Smith JL. The spatial distribution and epidemiology of trachoma: application and evaluation of geographical information in defining disease burden and planning control [Ph.D.]. Ann Arbor: University of London, London School of Hygiene and Tropical Medicine (United Kingdom); 2014.
28	Smith, J. L. 2015	Smith JL, Sivasubramaniam S, Rabiu MM, Kyari F, Solomon AW, Gilbert C. Multilevel Analysis of Trachomatous Trichiasis and Corneal Opacity in Nigeria: The Role of Environmental and Climatic Risk Factors on the Distribution of Disease. PLoS Negl Trop Dis. 2015;9(7):e0003826. Epub 2015/07/30. doi: 10.1371/journal.pntd.0003826. PubMed PMID: 26222549; PubMed Central PMCID: PMCPMC4519340.
29	West, S. 1991	West SKM, B.; Turner, V. M.; Mmbaga, B. B.; Taylor, H. R. The epidemiology of trachoma in central Tanzania. International Journal of Epidemiology. 1991;20(4):1088-92. PubMed PMID: 1800408.
30	Bailey, R. 1989	Bailey R, Osmond C, Mabey DC, Whittle HC, Ward ME. Analysis of the household distribution of trachoma in a Gambian village using a Monte Carlo simulation procedure. Int J Epidemiol. 1989;18(4):944-51. Epub 1989/12/01. doi: 10.1093/ije/18.4.944. PubMed PMID: 2621031.
31	Edwards, T. 2012	Edwards TS, J.; Sturrock, H. J. W.; Kur, L. W.; Sabasio, A.; Finn, T. P.; Lado, M.; Haddad, D.; Kolaczinski, J. H. Prevalence of Trachoma in Unity State, South Sudan: Results from a large-scale population-based survey and potential implications for further surveys. PLoS Neglected Tropical Diseases. 2012;6 (4) (no pagination)(e1585). PubMed PMID: 364837418.
32	Last, A. 2017	Last A, Burr S, Alexander N, Harding-Esch E, Roberts CH, Nabicassa M, et al. Spatial clustering of high load ocular Chlamydia trachomatis infection in trachoma: a cross-sectional population-based study. Pathog Dis. 2017;75(5). Epub 2017/05/05. doi: 10.1093/femspd/ftx050. PubMed PMID: 28472466; PubMed Central PMCID: PMCPMC5808645.
33	Marcharelli, C. 2013	Macharelli CA, Schellini SA, Opromolla PA, Dalben I. Spatial distribution of trachoma cases in the City of Bauru, State of São Paulo, Brazil, detected in 2006: defining key areas for improvement of health resources. Rev Soc Bras Med Trop. 2013;46(2):190-5. Epub 2013/04/06. doi: 10.1590/0037-8682-1632-2013. PubMed PMID: 23559341.
34	Polack, S. 2005	Polack SRS, A. W.; Alexander, N. D.; Massae, P. A.; Safari, S.; Shao, J. F.; Foster, A.; Mabey, D. C. The household distribution of trachoma in a Tanzanian village: an application of GIS to the study of trachoma. Transactions of the Royal Society of Tropical Medicine & Hygiene. 2005;99(3):218-25. PubMed PMID: 15653125.
35	Schellini, A. 2010	Schellini SAL, M. M.; Ferraz, L. B.; Neto, J. O.; Medina, N. H.; Padovani, C. R. Prevalence and spatial distribution of trachoma among schoolchildren in botucatu, Sao Paulo - Brazil. [Portuguese, English]. Arquivos Brasileiros de Oftalmologia. 2010;73(4):358-62. PubMed PMID: 359980003.

## Sheet: Final Table Long
Reference	Author-Year	Journal	Country (if multiple countries split out if possible)	Outcome Simple (TF, TT, etc)	Variable Category	Variable Group	Analyzed Variables	Analyzed Variables-Collapsed	Univariable or Multivariable model	Variable Value 2	Outcome Trend	Variable direction and outcome trend combined	Variable direction and outcome trend combined (corrected for collapsed variables)	Measure	OR	Cis & p-values	SigNficaNt (Y/N)
1	Adera, T. 2016	Ophthalmic Epidemiology	Ethiopia	TF	Climate	Precipitation	Mean annual precipitation	Mean annual precipitation	Univariable	increase/present	mixed	increase/present-mixed	increase/present-mixed	mm, <1000, 1000-1499 (ref), >=1500	2.01 (<1000) ref 1.41	(1.54-2.63) ref (1.13-1.77)	Y
1	Adera, T. 2016	Ophthalmic Epidemiology	Ethiopia	TF	Climate	Temperature	Maximum temperature in the hottest month	Maximum temperature in the hottest month	Univariable	increase/present	Higher	increase/present-Higher	increase/present-Higher	C, <25 >= 25 (ref)	0.18	(0.15-0.22)	Y
1	Adera, T. 2016	Ophthalmic Epidemiology	Ethiopia	TF	Climate	Temperature	Mean annual temperature	Mean annual temperature	Multivariable	increase/present	Higher	increase/present-Higher	increase/present-Higher	C, <15 >=15 (ref)	0.16	(0.11-0.23) <0.0001	Y
1	Adera, T. 2016	Ophthalmic Epidemiology	Ethiopia	TF	Climate	Temperature	Mean annual temperature	Mean annual temperature	Univariable	increase/present	Higher	increase/present-Higher	increase/present-Higher	C, <15 >=15 (ref)	0.1	(0.08-0.13)	Y
1	Adera, T. 2016	Ophthalmic Epidemiology	Ethiopia	TF	Environment	Altitude	Altitude	Altitude	Multivariable	increase/present	Lower	increase/present-Lower	increase/present-Lower	m above sea level < 2500m (ref), >=2500	0.5	(0.40-0.70) <0.0001	Y
1	Adera, T. 2016	Ophthalmic Epidemiology	Ethiopia	TF	Environment	Altitude	Altitude	Altitude	Univariable	increase/present	Lower	increase/present-Lower	increase/present-Lower	m above sea level < 2500m (ref), >=2500	0.21	(0.17-0.25)	Y
2	Alemayehu, W 2005	Transactions of the Royal Society of Tropical Medicine & Hygiene	Ethiopia	TF	Environment	Altitude	Altitude	Altitude	Univariable	increase/present	Lower	increase/present-Lower	increase/present-Lower	1800-2000 2001-220 2201-2400 2401-2600 2601-2800 2801-3000 >3000	73.4% 71.1% 58.8% 54.0% no villages 13.1% 5.7%	X2 signficant <0.001	Y
3	Altherr, F. 2019	Parasites & Vectors	Ethiopia	TF	Climate	Precipitation	Mean annual precipitation	Mean annual precipitation	Multivariable	increase/present	Lower	increase/present-Lower	increase/present-Lower	continous	(-X)	P<0.01	Y
3	Altherr, F. 2019	Parasites & Vectors	Ethiopia	TF	Climate	Temperature	Mean annual temperature	Mean annual temperature	Multivariable	increase/present	Lower	increase/present-Lower	increase/present-Lower	continous	(-X)	P<0.01	Y
3	Altherr, F. 2019	Parasites & Vectors	Ethiopia	TF	Environment	Altitude	Altitude	Altitude	Multivariable	increase/present	Higher	increase/present-Higher	increase/present-Higher	continous	(+X)	not signficant	N
3	Altherr, F. 2019	Parasites & Vectors	Ethiopia	TF	Infrastructure	Access	Paved Road present	Less access (further from road or town) [Combined]	Multivariable	increase/present	Higher	increase/present-Higher	increase/present-Higher	Paved road present in village	(+X)	not signficant	N
3	Altherr, F. 2019	Parasites & Vectors	Ethiopia	TF	Infrastructure	Medical services	Health Center present	Medical services Present/close [Combined]	Multivariable	increase/present	Lower	increase/present-Lower	increase/present-Lower	Health Center present in village	(-X)	not signficant	N
4	Baggaley, R. 2006	Tropical Medicine & International Health	Tanzania	TF	Environment	Altitude	Altitude	Altitude	Multivariable	increase/present	Lower	increase/present-Lower	increase/present-Lower	Altitude quartiles (meters above sea level) 822.2-13337.3 1337.4-1514.8 1514.9-1703.8 1703.9-2268.5	1.00 0.4 0.42 0.56	ref (0.28-0.56) (0.30-0.60) (0.41-0.76) P for trend <0.001	Y
5	Bero, B. 2016	Ophthalmic Epidemiology	Ethiopia	TF	Climate	Precipitation	Mean annual precipitation	Mean annual precipitation	Multivariable	increase/present	Lower	increase/present-Lower	increase/present-Lower	mm, <1000, 1000-1499 >=1500 (ref),	2.03 1.59 ref	0.0022	Y
5	Bero, B. 2016	Ophthalmic Epidemiology	Ethiopia	TF	Climate	Precipitation	Mean annual precipitation	Mean annual precipitation	Univariable	increase/present	Lower	increase/present-Lower	increase/present-Lower	mm, <1000, 1000-1499 >=1500 (ref),	8.53 3.18	(6.89-10.57) (2.61-3.87)	Y
5	Bero, B. 2016	Ophthalmic Epidemiology	Ethiopia	TF	Climate	Temperature	Maximum temperature in the hottest month	Maximum temperature in the hottest month	Univariable	increase/present	Higher	increase/present-Higher	increase/present-Higher	C, <25 (ref) >= 25	ref 2.05	ref (1.64-2.59) <0.0001	Y
5	Bero, B. 2016	Ophthalmic Epidemiology	Ethiopia	TF	Environment	Altitude	Altitude	Altitude	Multivariable	increase/present	Lower	increase/present-Lower	increase/present-Lower	m above sea level < 2500m (ref), >=2500	0.44	<0.0001	Y
5	Bero, B. 2016	Ophthalmic Epidemiology	Ethiopia	TF	Environment	Altitude	Altitude	Altitude	Univariable	increase/present	Lower	increase/present-Lower	increase/present-Lower	m above sea level < 2500m (ref), >=2500	0.41	(0.33-0.50) <0.0001	Y
5	Bero, B. 2016	Ophthalmic Epidemiology	Ethiopia	TT	Climate	Precipitation	Mean annual precipitation	Mean annual precipitation	Multivariable	increase/present	Lower	increase/present-Lower	increase/present-Lower	mm, <1000, 1000-1499 >=1500 (ref),	2.55 2.06 ref	<0.0001	Y
5	Bero, B. 2016	Ophthalmic Epidemiology	Ethiopia	TT	Climate	Precipitation	Mean annual precipitation	Mean annual precipitation	Univariable	increase/present	Lower	increase/present-Lower	increase/present-Lower	mm, <1000, 1000-1499 >=1500 (ref),	2.92 1.83 ref	(2.06-4.13) <0.0001 (1.35-2.46) ref	Y
5	Bero, B. 2016	Ophthalmic Epidemiology	Ethiopia	TT	Climate	Temperature	Maximum temperature in the hottest month	Maximum temperature in the hottest month	Multivariable	increase/present	Higher	increase/present-Higher	increase/present-Higher	C, <25 (ref) >= 25	ref 1.89	0.0017	Y
5	Bero, B. 2016	Ophthalmic Epidemiology	Ethiopia	TT	Climate	Temperature	Maximum temperature in the hottest month	Maximum temperature in the hottest month	Univariable	increase/present	Higher	increase/present-Higher	increase/present-Higher	C, <25 (ref) >= 25	ref 2.35	ref (1.67-3.29) <0.0001	Y
5	Bero, B. 2016	Ophthalmic Epidemiology	Ethiopia	TT	Environment	Altitude	Altitude	Altitude	Multivariable	increase/present	Lower	increase/present-Lower	increase/present-Lower	m above sea level < 1500m (ref), 1500-2499, >=2500	ref 0.93 0.5	<0.0001	Y
5	Bero, B. 2016	Ophthalmic Epidemiology	Ethiopia	TT	Environment	Altitude	Altitude	Altitude	Univariable	increase/present	Lower	increase/present-Lower	increase/present-Lower	m above sea level < 1500m (ref), 1500-2499,>=2500	ref 0.86 0.34	ref (0.65-1.12) (0.22-0.54) <0.0001	Y
6	Clements, A. 2010	PLoS Neglected Tropical Diseases	South Sudan	TF	Climate	Precipitation	Mean annual precipitation	Mean annual precipitation	Multivariable	increase/present	Lower	increase/present-Lower	increase/present-Lower	continous (mm)	0.55	(0.49-0.62)	Y
6	Clements, A. 2010	PLoS Neglected Tropical Diseases	South Sudan	TF	Climate	Precipitation	Mean annual precipitation	Mean annual precipitation	Multivariable	increase/present	Lower	increase/present-Lower	increase/present-Lower	continous (mm)	0.21	(0.08-0.46)	Y
6	Clements, A. 2010	PLoS Neglected Tropical Diseases	South Sudan	TF	Environment	Enviroment zone	Forest	Forest	Multivariable	increase/present	Higher	increase/present-Higher	increase/present-Higher	Forest or wetland	1.2	(0.98-1.46)	N
6	Clements, A. 2010	PLoS Neglected Tropical Diseases	South Sudan	TF	Environment	Enviroment zone	Forest	Forest	Multivariable	increase/present	Higher	increase/present-Higher	increase/present-Higher	Forest or wetland	2.48	(0.21-12.14)	N
6	Clements, A. 2010	PLoS Neglected Tropical Diseases	South Sudan	TF	Environment	Enviroment zone	Grassland	Grassland	Multivariable	increase/present	Lower	increase/present-Lower	increase/present-Lower	Grass, shrub, cropland	0.62	(0.50-0.75)	Y
6	Clements, A. 2010	PLoS Neglected Tropical Diseases	South Sudan	TF	Environment	Enviroment zone	Grassland	Grassland	Multivariable	increase/present	Lower	increase/present-Lower	increase/present-Lower	Grass, shrub, cropland	0.81	(0.09-3.65	N
6	Clements, A. 2010	PLoS Neglected Tropical Diseases	South Sudan	TF	Environment	Enviroment zone	Savannah	Savannah	Multivariable	increase/present	Higher	increase/present-Higher	increase/present-Higher	Savanna	1.77	(1.48-1.46)	Y
6	Clements, A. 2010	PLoS Neglected Tropical Diseases	South Sudan	TF	Environment	Enviroment zone	Savannah	Savannah	Multivariable	increase/present	Higher	increase/present-Higher	increase/present-Higher	Savanna	3.44	(0.50-13.98)	N
7	Elshafie, B. 2016	Ophthalmic Epidemiology	Sudan	TF	Climate	Precipitation	Mean annual precipitation	Mean annual precipitation	Univariable	increase/present	Lower	increase/present-Lower	increase/present-Lower	<500 mm >= 500mm (ref)	1.2	(0.8-1.8)	N
7	Elshafie, B. 2016	Ophthalmic Epidemiology	Sudan	TF	Climate	Temperature	Temperature annual maximum	Temperature annual maximum	Multivariable	increase/present	Lower	increase/present-Lower	increase/present-Lower	>= 40, <40 (ref)	0.4	<0.0001	Y
7	Elshafie, B. 2016	Ophthalmic Epidemiology	Sudan	TF	Climate	Temperature	Temperature annual maximum	Temperature annual maximum	Univariable	increase/present	Lower	increase/present-Lower	increase/present-Lower	>= 40, <40 (ref)	0.4	(0.2-0.5)	Y
7	Elshafie, B. 2016	Ophthalmic Epidemiology	Sudan	TT	Climate	Precipitation	Mean annual precipitation	Mean annual precipitation	Multivariable	increase/present	Higher	increase/present-Higher	increase/present-Higher	<500 mm >= 500mm (ref)	0.4	<0.0001	Y
7	Elshafie, B. 2016	Ophthalmic Epidemiology	Sudan	TT	Climate	Precipitation	Mean annual precipitation	Mean annual precipitation	Univariable	increase/present	Higher	increase/present-Higher	increase/present-Higher	<500 mm >= 500mm (ref)	0.3	(0.2-0.4)	N
7	Elshafie, B. 2016	Ophthalmic Epidemiology	Sudan	TT	Climate	Temperature	Temperature annual maximum	Temperature annual maximum	Multivariable	increase/present	Lower	increase/present-Lower	increase/present-Lower	>= 40, <40 (ref)	0.2	<0.0001	Y
7	Elshafie, B. 2016	Ophthalmic Epidemiology	Sudan	TT	Climate	Temperature	Temperature annual maximum	Temperature annual maximum	Univariable	increase/present	Lower	increase/present-Lower	increase/present-Lower	>= 40, <40 (ref)	0.1	(0.0-0.2)	Y
8	Flueckiger, R. 2019	BMC Infectious Diseases	Benin	TT	Climate	Aridity Index	Aridity Index	Aridity Index	Multivariable	increase/present	Lower	increase/present-Lower	increase/present-Lower	Aridity Index	0.854	0.402	N
8	Flueckiger, R. 2019	BMC Infectious Diseases	Benin	TT	Demographic	Population	Nightlights	Nightlights	Multivariable	increase/present	Lower	increase/present-Lower	increase/present-Lower	Stable night light (1997)	0.293	0.2	N
8	Flueckiger, R. 2019	BMC Infectious Diseases	Benin	TT	Environment	Sand/soil fraction	Sand/soil fraction	Sand/soil fraction	Multivariable	increase/present	Higher	increase/present-Higher	increase/present-Higher	Sand/soil fraction	1.962	0.033	Y
8	Flueckiger, R. 2019	BMC Infectious Diseases	Cote d'Ivoire	TT	Climate	Aridity Index	Aridity Index	Aridity Index	Multivariable	increase/present	Lower	increase/present-Lower	increase/present-Lower	Aridity Index	0.904	0.729	N
8	Flueckiger, R. 2019	BMC Infectious Diseases	Cote d'Ivoire	TT	Demographic	Population	Nightlights	Nightlights	Multivariable	increase/present	Higher	increase/present-Higher	increase/present-Higher	Stable night light (1997)	10.257	0.371	N
8	Flueckiger, R. 2019	BMC Infectious Diseases	Cote d'Ivoire	TT	Environment	Sand/soil fraction	Sand/soil fraction	Sand/soil fraction	Multivariable	increase/present	Higher	increase/present-Higher	increase/present-Higher	Sand/soil fraction	1.444	0.45	N
8	Flueckiger, R. 2019	BMC Infectious Diseases	DRC	TT	Climate	Aridity Index	Aridity Index	Aridity Index	Multivariable	increase/present	Lower	increase/present-Lower	increase/present-Lower	Aridity Index	0.919	0.006	Y
8	Flueckiger, R. 2019	BMC Infectious Diseases	DRC	TT	Demographic	Population	Nightlights	Nightlights	Multivariable	increase/present	Higher	increase/present-Higher	increase/present-Higher	Stable night light (1997)	1.311	0.003	Y
8	Flueckiger, R. 2019	BMC Infectious Diseases	DRC	TT	Environment	Sand/soil fraction	Sand/soil fraction	Sand/soil fraction	Multivariable	increase/present	Higher	increase/present-Higher	increase/present-Higher	Sand/soil fraction	1.002	0.977	N
8	Flueckiger, R. 2019	BMC Infectious Diseases	Ethiopia	TT	Climate	Aridity Index	Aridity Index	Aridity Index	Multivariable	increase/present	Lower	increase/present-Lower	increase/present-Lower	Aridity Index	0.881	<0.001	Y
8	Flueckiger, R. 2019	BMC Infectious Diseases	Ethiopia	TT	Demographic	Population	Nightlights	Nightlights	Multivariable	increase/present	Lower	increase/present-Lower	increase/present-Lower	Stable night light (1997)	0.807	0.003	Y
8	Flueckiger, R. 2019	BMC Infectious Diseases	Ethiopia	TT	Environment	Sand/soil fraction	Sand/soil fraction	Sand/soil fraction	Multivariable	increase/present	Lower	increase/present-Lower	increase/present-Lower	Sand/soil fraction	0.798	<0.001	Y
8	Flueckiger, R. 2019	BMC Infectious Diseases	Guinea	TT	Climate	Aridity Index	Aridity Index	Aridity Index	Multivariable	increase/present	Lower	increase/present-Lower	increase/present-Lower	Aridity Index	0.903	0.121	N
8	Flueckiger, R. 2019	BMC Infectious Diseases	Guinea	TT	Demographic	Population	Nightlights	Nightlights	Multivariable	increase/present	Lower	increase/present-Lower	increase/present-Lower	Stable night light (1997)	0.397	0.414	N
8	Flueckiger, R. 2019	BMC Infectious Diseases	Guinea	TT	Environment	Sand/soil fraction	Sand/soil fraction	Sand/soil fraction	Multivariable	increase/present	Lower	increase/present-Lower	increase/present-Lower	Sand/soil fraction	0.973	0.899	N
8	Flueckiger, R. 2019	BMC Infectious Diseases	Malawi	TT	Climate	Aridity Index	Aridity Index	Aridity Index	Multivariable	increase/present	Lower	increase/present-Lower	increase/present-Lower	Aridity Index	0.978	0.779	N
8	Flueckiger, R. 2019	BMC Infectious Diseases	Malawi	TT	Demographic	Population	Nightlights	Nightlights	Multivariable	increase/present	Higher	increase/present-Higher	increase/present-Higher	Stable night light (1997)	1.538	0.64	N
8	Flueckiger, R. 2019	BMC Infectious Diseases	Malawi	TT	Environment	Sand/soil fraction	Sand/soil fraction	Sand/soil fraction	Multivariable	increase/present	Higher	increase/present-Higher	increase/present-Higher	Sand/soil fraction	1.112	0.526	N
8	Flueckiger, R. 2019	BMC Infectious Diseases	Mozambique	TT	Climate	Aridity Index	Aridity Index	Aridity Index	Multivariable	increase/present	Lower	increase/present-Lower	increase/present-Lower	Aridity Index	0.902	0.07	N
8	Flueckiger, R. 2019	BMC Infectious Diseases	Mozambique	TT	Demographic	Population	Nightlights	Nightlights	Multivariable	increase/present	Higher	increase/present-Higher	increase/present-Higher	Stable night light (1997)	2.16	0.001	Y
8	Flueckiger, R. 2019	BMC Infectious Diseases	Mozambique	TT	Environment	Sand/soil fraction	Sand/soil fraction	Sand/soil fraction	Multivariable	increase/present	Higher	increase/present-Higher	increase/present-Higher	Sand/soil fraction	1.047	0.551	N
8	Flueckiger, R. 2019	BMC Infectious Diseases	Nigeria	TT	Climate	Aridity Index	Aridity Index	Aridity Index	Multivariable	increase/present	Lower	increase/present-Lower	increase/present-Lower	Aridity Index	0.565	<0.001	Y
8	Flueckiger, R. 2019	BMC Infectious Diseases	Nigeria	TT	Demographic	Population	Nightlights	Nightlights	Multivariable	increase/present	Higher	increase/present-Higher	increase/present-Higher	Stable night light (1997)	2.121	<0.001	Y
8	Flueckiger, R. 2019	BMC Infectious Diseases	Nigeria	TT	Environment	Sand/soil fraction	Sand/soil fraction	Sand/soil fraction	Multivariable	increase/present	Lower	increase/present-Lower	increase/present-Lower	Sand/soil fraction	0.977	0.438	N
8	Flueckiger, R. 2019	BMC Infectious Diseases	Sudan	TT	Climate	Aridity Index	Aridity Index	Aridity Index	Multivariable	increase/present	Higher	increase/present-Higher	increase/present-Higher	Aridity Index	2.293	<0.001	Y
8	Flueckiger, R. 2019	BMC Infectious Diseases	Sudan	TT	Demographic	Population	Nightlights	Nightlights	Multivariable	increase/present	Higher	increase/present-Higher	increase/present-Higher	Stable night light (1997)	1.295	0.265	N
8	Flueckiger, R. 2019	BMC Infectious Diseases	Sudan	TT	Environment	Sand/soil fraction	Sand/soil fraction	Sand/soil fraction	Multivariable	increase/present	Lower	increase/present-Lower	increase/present-Lower	Sand/soil fraction	0.95	0.457	N
8	Flueckiger, R. 2019	BMC Infectious Diseases	Uganda	TT	Climate	Aridity Index	Aridity Index	Aridity Index	Multivariable	increase/present	Lower	increase/present-Lower	increase/present-Lower	Aridity Index	2.095	0.4	N
8	Flueckiger, R. 2019	BMC Infectious Diseases	Uganda	TT	Demographic	Population	Nightlights	Nightlights	Multivariable	increase/present	Higher	increase/present-Higher	increase/present-Higher	Stable night light (1997)	16.041	0.259	N
8	Flueckiger, R. 2019	BMC Infectious Diseases	Uganda	TT	Environment	Sand/soil fraction	Sand/soil fraction	Sand/soil fraction	Multivariable	increase/present	Lower	increase/present-Lower	increase/present-Lower	Sand/soil fraction	0.54	0.226	N
9	Garn, J. 2018	PLoS Neglected Tropical Diseases	Cote d'Ivoire, Egypt, Guinea, Malawi, Yemen, Nigeria, Vanuatu, Ethiopia, Lao PDR, Solomon Islands, DRC, Mozambique, Benin	TF	Infrastructure	WASH	Sanitation-Sanitation coverage in cluster	Sanitation present [Combined]	Multivariable	increase/present	mixed	increase/present-mixed	increase/present-mixed	Sanitation coverage in cluster By 10% intervals 0-9.9% 10-19.9% 20-20.9% 30-39.9% 40-49.9% 50-59.9% 60-69.9% 70-79.9% 80-89.9% 90-100%	ref 0.95 0.98 0.99 0.96 1.06 1.04 1.07 0.87 0.76	p-value 0.12 0.63 0.89 0.38 0.28 0.55 0.29 0.09* <0.01**	Y
9	Garn, J. 2018	PLoS Neglected Tropical Diseases	Cote d'Ivoire, Egypt, Guinea, Malawi, Yemen, Nigeria, Vanuatu, Ethiopia, Lao PDR, Solomon Islands, DRC, Mozambique, Benin	TF	Infrastructure	WASH	Water-Water coverage in cluster	Water present [Combined]	Multivariable	increase/present	mixed	increase/present-mixed	increase/present-mixed	Water coverage in cluster By 10% intervals 0-9.9% 10-19.9% 20-20.9% 30-39.9% 40-49.9% 50-59.9% 60-69.9% 70-79.9% 80-89.9% 90-100%	ref 1.07 1.00 0.98 0.65 0.79 0.90 0.78 1.01 0.81	p-values 0.18 0.99 0.77 <0.01** 0.05* 0.36 0.05* 00.93 <0.01*	Y
10	Hagi, M. 2010	PLoS Neglected Tropical Diseases	Mali	TF	Climate	Precipitation	Monthly rain days	Monthly rain days	Multivariable	increase/present	Lower	increase/present-Lower	increase/present-Lower	0 1 or more	ref 0.63	(0.41-0.97	Y
10	Hagi, M. 2010	PLoS Neglected Tropical Diseases	Mali	TF	Climate	Precipitation	Monthly rain days	Monthly rain days	Multivariable	increase/present	Lower	increase/present-Lower	increase/present-Lower	0 1 or more	ref 0.57	(0.31-1.07)	N
10	Hagi, M. 2010	PLoS Neglected Tropical Diseases	Mali	TF	Climate	Sunshine fraction	Sunshine fraction monthly	Sunshine fraction monthly	Multivariable	increase/present	Lower	increase/present-Lower	increase/present-Lower	<62.8% (ref) 62.8-69.9% >69.9	ref 0.66 0.55	ref (0.47-0.92) (0.38-0.79)	Y
10	Hagi, M. 2010	PLoS Neglected Tropical Diseases	Mali	TF	Climate	Sunshine fraction	Sunshine fraction monthly	Sunshine fraction monthly	Multivariable	increase/present	Lower	increase/present-Lower	increase/present-Lower	<62.8% (ref) 62.8-69.9% >69.9	ref 0.61 0.50	ref (0.41-0.91) (0.31-0.79)	Y
10	Hagi, M. 2010	PLoS Neglected Tropical Diseases	Mali	TF	Climate	Temperature	Maximum monthly temperature	Maximum monthly temperature	Multivariable	increase/present	mixed	increase/present-mixed	increase/present-mixed	C, <34.5 (ref) 34.6-38.7 >38.7	1 0.56 1.02	ref (0.37-0.87) (0.61-1.70)	Y
10	Hagi, M. 2010	PLoS Neglected Tropical Diseases	Mali	TF	Climate	Temperature	Maximum monthly temperature	Maximum monthly temperature	Multivariable	increase/present	mixed	increase/present-mixed	increase/present-mixed	C, <34.5 (ref) 34.6-38.7 >38.7	1 0.51 1.03	ref (0.29-0.90) (0.51-2.05)	Y
10	Hagi, M. 2010	PLoS Neglected Tropical Diseases	Mali	TF	Climate	Temperature	Mean annual temperature	Mean annual temperature	Multivariable	increase/present	Lower	increase/present-Lower	increase/present-Lower	<27.3 C 27.3-28.1 >28.1	ref 0.54 0.63	ref (0.40-0.47) (0.45-0.89)	Y
10	Hagi, M. 2010	PLoS Neglected Tropical Diseases	Mali	TF	Climate	Temperature	Mean annual temperature	Mean annual temperature	Multivariable	increase/present	Lower	increase/present-Lower	increase/present-Lower	<27.3 27.3-28.1 >28.1	ref 0.49 0.57	ref (0.32-0.74) (0.36-0.90)	Y
11	Haileselassie, T. 2007	Ethiopian Medical Journal	Ethiopia	TF	Environment	Altitude	Altitude	Altitude	Univariable	increase/present	Lower	increase/present-Lower	increase/present-Lower	High >2500m Medium 1800-2449 m Low <1800 m	17.3% 33.5% 42.3%	X2=267.88 pvalue<0.0001	Y
11	Haileselassie, T. 2007	Ethiopian Medical Journal	Ethiopia	TF	Environment	Enviroment zone	Tropical	Tropical	Multivariable	increase/present	Higher	increase/present-Higher	increase/present-Higher	Kolla/Kola climate zone (~tropical < 1800m approx)	1.879	(1.347-2.613) <0.000	Y
12	Jie, Y. . 2008	Eye	China	Any trachomatous change	Demographic	Residence	Ruralness	Ruralness	Multivariable	increase/present	Higher	increase/present-Higher	increase/present-Higher	Rural versus urban associated with outcome	not reported only CI	(0.65-0.99) P=0.04	Y
13	Katz, J. 1996	British Journal of Ophthalmology	Nepal	TF	Infrastructure	Medical services	Pharmacy present	Medical services Present/close [Combined]	Multivariable	increase/present	Lower	increase/present-Lower	increase/present-Lower	Pharmacy in ward None (ref) Any	0.86	(0.49-1.51)	N
13	Katz, J. 1996	British Journal of Ophthalmology	Nepal	TF	Infrastructure	Medical services	Pharmacy present	Medical services Present/close [Combined]	Univariable	increase/present	Lower	increase/present-Lower	increase/present-Lower	Pharmacy in ward None (ref) Any	0.65	(0.49-1.51)	N
13	Katz, J. 1996	British Journal of Ophthalmology	Nepal	TF	Infrastructure	WASH	Water-Tube well in ward	Water present [Combined]	Multivariable	increase/present	Lower	increase/present-Lower	increase/present-Lower	Tube well in ward None (ref) Any	0.53	(0.30-0.93)	Y
13	Katz, J. 1996	British Journal of Ophthalmology	Nepal	TF	Infrastructure	WASH	Water-Tube well in ward	Water present [Combined]	Univariable	increase/present	Lower	increase/present-Lower	increase/present-Lower	Tube well in ward None (ref) Any	0.5	(0.30-0.93)	Y
13	Katz, J. 1996	British Journal of Ophthalmology	Nepal	TF	Infrastructure	WASH	Water-Houses with water source in ward	Water present [Combined]	Univariable	increase/present	Lower	increase/present-Lower	increase/present-Lower	Houses/water sources in ward <10 10-29 >=30	ref 1.29 1.47	ref (0.68-1.67) (0.46-1.78)	N
14	Ketema, K. 2012	BMC Public Health	Ethiopia	TF	Environment	Altitude	Altitude	Altitude	Multivariable	increase/present	Lower	increase/present-Lower	increase/present-Lower	Low 1500-2000m Medium 2001-2500 (ref)	1.12	(0.58-2.16)	N
14	Ketema, K. 2012	BMC Public Health	Ethiopia	TF	Environment	Altitude	Altitude	Altitude	Univariable	increase/present	Lower	increase/present-Lower	increase/present-Lower	Low 1500-2000m Medium 2001-2500 (ref)	1.52	(1.09-2.12) significant at p-value ≤0.05.	Y
15	Khandekar, R. 2006	Ophthalmic Epidemiology	Vietnam	TT	Environment	Enviroment zone	Plains & Delta	Plains & Delta	Univariable	increase/present	Higher	increase/present-Higher	increase/present-Higher	Mountainous Coastal Plains Delta	2.39% 3.48% 13.00% 9.44%	2.15-2.64 3.14-3.83 12.23-13.77 8.89-9.99	Y
16	Koukounari, A. 2011	International Journal of Epidemiology	Burkina Faso	TF	Climate	Air pressure	Air pressure	Air pressure	Multivariable	increase/present	Lower	increase/present-Lower	increase/present-Lower	prt 5 mbar	0.616	(0.608-0.622)	Y
16	Koukounari, A. 2011	International Journal of Epidemiology	Burkina Faso	TF	Climate	Air pressure	Air pressure	Air pressure	Univariable	increase/present	Lower	increase/present-Lower	increase/present-Lower	prt 5 mbar	0.606	(0.602-0.609)	Y
16	Koukounari, A. 2011	International Journal of Epidemiology	Burkina Faso	TF	Climate	Precipitation	Mean annual precipitation	Mean annual precipitation	Univariable	increase/present	Higher	increase/present-Higher	increase/present-Higher	continous per 0.5 mm	1.69	(1.336-2.016)	Y
16	Koukounari, A. 2011	International Journal of Epidemiology	Burkina Faso	TF	Climate	Temperature	Mean annual temperature	Mean annual temperature	Univariable	increase/present	Lower	increase/present-Lower	increase/present-Lower	continous per 1 degree C	0.58	(0.564-0.591)	Y
16	Koukounari, A. 2011	International Journal of Epidemiology	Burkina Faso	TF	Climate	Temperature	Temperature annual maximum	Temperature annual maximum	Univariable	increase/present	Lower	increase/present-Lower	increase/present-Lower	per 0.5 degree C	0.465	(0.436-0.484)	Y
16	Koukounari, A. 2011	International Journal of Epidemiology	Burkina Faso	TF	Climate	Temperature	Temperature annual minimum	Temperature annual minimum	Multivariable	increase/present	Lower	increase/present-Lower	increase/present-Lower	continous per 1 degree C	0.746	(0.717-0.768)	Y
16	Koukounari, A. 2011	International Journal of Epidemiology	Burkina Faso	TF	Climate	Temperature	Temperature annual minimum	Temperature annual minimum	Univariable	increase/present	Lower	increase/present-Lower	increase/present-Lower	continous per 1 degree C	0.57	(0.546-0.591)	Y
16	Koukounari, A. 2011	International Journal of Epidemiology	Burkina Faso	TF	Environment	Altitude	Altitude	Altitude	Univariable	increase/present	Higher	increase/present-Higher	increase/present-Higher	continous per 50 meters above sea level	1.73	(1.189-2.433)	Y
17	Luna, E. 1992	International Journal of Epidemiology	Brazil	TF	Demographic	Residence	Ruralness	Ruralness	Univariable	increase/present	Higher	increase/present-Higher	increase/present-Higher	Urban/rural	1	Rural more TF than Urban areas, by stratum no reported numbers	N
18	Luna, E. 2016	Ophthalmic Epidemiology	Brazil	TF	Demographic	Population	Population size of village	Population size of village	Univariable	increase/present	Lower	increase/present-Lower	increase/present-Lower	Population size stratum (size not defined) Small Medium Large	5.2% 4.9% 4.7%	(5.0-5.4) (4.7-5.1) (4.5-4.9) X2 for trend <0.01	Y
18	Luna, E. 2016	Ophthalmic Epidemiology	Brazil	TF	Demographic	Residence	Ruralness	Ruralness	Univariable	increase/present	Higher	increase/present-Higher	increase/present-Higher	Urban Rural	4.2% 6.3%	(3.8-4.5) (5.6-6.9) X2 <0.01	Y
19	Medina, N. 2011	Ophthalmology	Brazil	TF	Demographic	Residence	Indigious community	Indigious community	Multivariable	increase/present	Higher	increase/present-Higher	increase/present-Higher	Indigious community	2.1	(1.5-2.9)	Y
19	Medina, N. 2011	Ophthalmology	Brazil	TF	Demographic	Residence	Ruralness	Ruralness	Univariable	increase/present	Higher	increase/present-Higher	increase/present-Higher	Urban Rural	4.9% 3.9%	(3.7-6.0) (2.9-4.9)	N
20	Mpyet, C. 2010	Tropical Medicine & International Health	Nigeria	TF	Infrastructure	Access	Village distance to town	Less access (further from road or town) [Combined]	Univariable	increase/present	Higher	increase/present-Higher	increase/present-Higher	<=50 km > 50 km	ref 1.15	ref (0.51-2.54)	N
20	Mpyet, C. 2010	Tropical Medicine & International Health	Nigeria	TF	Infrastructure	Medical services	Distance to primary health center	Medical services Present/close [Combined]	Univariable	increase/present	Higher	increase/present-Higher	increase/present-Lower	Distance to primary health centre <=50 km > 50 km	ref 0.87	ref (0.39-1.95)	N
21	Ngondi, J. 2008	Transactions of the Royal Society of Tropical Medicine & Hygiene	Ethiopia	TF	Environment	Altitude	Altitude	Altitude	Multivariable	increase/present	Higher	increase/present-Higher	increase/present-Higher	<1000-2000 ref 2001-2500 >2500	1.8 2.7 3.8	1.2-2.6 1.8-4.1 2.3-6.4 p-tremd=<0.001	Y
21	Ngondi, J. 2008	Transactions of the Royal Society of Tropical Medicine & Hygiene	Ethiopia	TF	Environment	Altitude	Altitude	Altitude	Univariable	increase/present	Higher	increase/present-Higher	increase/present-Higher	<1000-1500 ref 1501-2000 2001-2500 >2500	1.0 1.8 3.2 5.4	ref P for trend <0.001 1.2-2.8 2.1-4.8 3.1-9.5	Y
21	Ngondi, J. 2008	Transactions of the Royal Society of Tropical Medicine & Hygiene	Ethiopia	TT	Environment	Altitude	Altitude	Altitude	Multivariable	increase/present	mixed	increase/present-mixed	increase/present-mixed	<1000-2000 ref 2001-2500 >2500	1.7 2.5 1.4	1.1-2.9 1.5-4.1 0.7-2.6 P trend=0.015	Y
21	Ngondi, J. 2008	Transactions of the Royal Society of Tropical Medicine & Hygiene	Ethiopia	TT	Environment	Altitude	Altitude	Altitude	Univariable	increase/present	mixed	increase/present-mixed	increase/present-mixed	<1000-1500 ref 1501-2000 2001-2500 >2500	1 1.8 2.5 1.6	ref p-trend=0.002 1.2-2.8 1.6-3.9 0.9-2.8	Y
22	Oswald, W. 2017	Bulletin of the World Health Organization	Ethiopia	TF	Infrastructure	WASH	Sanitation-Community sanitation usage	Sanitation present [Combined]	Multivariable	increase/present	Lower	increase/present-Lower	increase/present-Lower	Community sanitation usage % >=80% 60-<80% 40-60% 20-40% <20%	Model 1 only 0.51 0.67 0.91 1.03 ref	Model 1 only (0.35-0.73) (0.47-0.97) (0.66-1.35) 1.07 (0.76-1.49)	Y/N
23	Sahlu, T. 1992	Journal of Tropical Medicine & Hygiene	Ethiopia	TF	Environment	Altitude	Altitude	Altitude	Univariable	increase/present	Lower	increase/present-Lower	increase/present-Lower	Highlands >2000 midlands 1800-2000 lowlands <1800	REF 3.04 9.26	REF (2.70-3.42) (8.20-10.4)	Y
24	Schemann, J. 2002	International Journal of Epidemiology	Mali	TF	Demographic	Population	Population size of village	Population size of village	Multivariable	increase/present	Lower	increase/present-Lower	increase/present-Lower	<=500 (>500 ref)	1.14	p=0.017	Y
24	Schemann, J. 2002	International Journal of Epidemiology	Mali	TF	Demographic	Population	Population size of village	Population size of village	Univariable	increase/present	Lower	increase/present-Lower	increase/present-Lower	<=500 (>500 ref)	1.32	(1.21-1.43)	Y
24	Schemann, J. 2002	International Journal of Epidemiology	Mali	TF	Infrastructure	Medical services	Distance to medical center	Medical services Present/close [Combined]	Multivariable	increase/present	Higher	increase/present-Higher	increase/present-Lower	Medical center priximity < 5km ref 5-15 km >15km	ref 1.19 1.37	ref p=0.002 p=0.000	Y
24	Schemann, J. 2002	International Journal of Epidemiology	Mali	TF	Infrastructure	Medical services	Distance to medical center	Medical services Present/close [Combined]	Univariable	increase/present	Higher	increase/present-Higher	increase/present-Lower	Medical center proximity < 5km ref 5-15 km >15km	ref 1.18 1.23	ref (1.08-1.29) (1.14-1.34)	Y
24	Schemann, J. 2002	International Journal of Epidemiology	Mali	TF	Infrastructure	Medical services	Pharmacy present	Medical services Present/close [Combined]	Univariable	increase/present	Lower	increase/present-Lower	increase/present-Lower	Pharmacy in village	0.85	(0.79-0.92)	Y
24	Schemann, J. 2002	International Journal of Epidemiology	Mali	TF	Infrastructure	School	School present	School Present/close [Combined]	Univariable	increase/present	Lower	increase/present-Lower	increase/present-Lower	School in the village	0.86	(0.81-0.93)	Y
24	Schemann, J. 2002	International Journal of Epidemiology	Mali	TF	Socioeconomic	Social	Village association present	Village association present	Univariable	increase/present	Lower	increase/present-Lower	increase/present-Lower	Village association present	0.9	(0.81-0.97)	Y
24	Schemann, J. 2002	International Journal of Epidemiology	Mali	TF	Socioeconomic	Social	Women's association	Women's association	Univariable	increase/present	Lower	increase/present-Lower	increase/present-Lower	Women's assocation present	0.77	(0.71-0.83)	Y
25	Schemann, J. 2007	Transactions of the Royal Society of Tropical Medicine & Hygiene	Mali	TF	Climate	Precipitation	Mean annual precipitation	Mean annual precipitation	Univariable	increase/present	Lower	increase/present-Lower	increase/present-Lower	0-300 300-650 650	ref 0.71 0.48	ref (0.65-0.77) p<0.001 (0.43-0.53) p<0.001	Y
25	Schemann, J. 2007	Transactions of the Royal Society of Tropical Medicine & Hygiene	Mali	TF	Climate	Relative humidity	Relative humidity	Relative humidity	Univariable	increase/present	mixed	increase/present-mixed	increase/present-mixed	0-25 25-40 >40	ref 1.05 0.64	ref (0.96-1.14) p<0.001 (0.59-0.70) p<0.001	Y
25	Schemann, J. 2007	Transactions of the Royal Society of Tropical Medicine & Hygiene	Mali	TF	Climate	Temperature	Mean daily temperature	Mean daily temperature	Multivariable	increase/present	Higher	increase/present-Higher	increase/present-Higher	>31	1.17	(1.02-1.34) p<0.001	Y
25	Schemann, J. 2007	Transactions of the Royal Society of Tropical Medicine & Hygiene	Mali	TF	Climate	Temperature	Mean daily temperature	Mean daily temperature	Univariable	increase/present	Higher	increase/present-Higher	increase/present-Higher	<31 >31	ref 1.19	ref (1.10-1.29) p <0.001	Y
25	Schemann, J. 2007	Transactions of the Royal Society of Tropical Medicine & Hygiene	Mali	TF	Environment	Altitude	Altitude	Altitude	Univariable	increase/present	Lower	increase/present-Lower	increase/present-Lower	0-260 260-350 >350	ref 0.68 0.98	ref (0.62-0.74) p<0.001 (0.88-1.01) p0.65	Y/N
25	Schemann, J. 2007	Transactions of the Royal Society of Tropical Medicine & Hygiene	Mali	TF	Environment	Latitude	Latitude	Latitude	Multivariable	increase/present	Higher	increase/present-Higher	increase/present-Higher	15-21 (ref) 13-15 10-13	ref 0.62 0.58	ref (0.54-0.73) p<0.001 (0.49-0.70) p<0.001	Y
25	Schemann, J. 2007	Transactions of the Royal Society of Tropical Medicine & Hygiene	Mali	TF	Environment	Latitude	Latitude	Latitude	Univariable	increase/present	Higher	increase/present-Higher	increase/present-Higher	15-21 (ref) 13-15 10-13	ref 0.73 0.65	ref (0.67-0.78) p<0.001 (0.59-0.71) p<0.001	Y
25	Schemann, J. 2007	Transactions of the Royal Society of Tropical Medicine & Hygiene	Mali	TF	Environment	Longitude	Longitude	Longitude	Univariable	increase/present	mixed	increase/present-mixed	increase/present-mixed	0-4 4-7 >7	ref 0.62 1.05	ref (0.57-0.67) p<0.001 (0.97-1.15) p 0.21	Y/N
25	Schemann, J. 2007	Transactions of the Royal Society of Tropical Medicine & Hygiene	Mali	TT	Climate	Precipitation	Mean annual precipitation	Mean annual precipitation	Univariable	increase/present	Higher	increase/present-Higher	increase/present-Higher	0-300 300-650 650	ref 2.7 3.36	ref (1.78-4.13) p<0.001 (2.22-5.11) p<0.001	Y
25	Schemann, J. 2007	Transactions of the Royal Society of Tropical Medicine & Hygiene	Mali	TT	Climate	Relative humidity	Relative humidity	Relative humidity	Univariable	increase/present	Higher	increase/present-Higher	increase/present-Higher	0-25 25-40 >40	ref 1.96 1.93	ref (1.28-3.03) p 0.001 (1.22-3.08) p0.003	Y
25	Schemann, J. 2007	Transactions of the Royal Society of Tropical Medicine & Hygiene	Mali	TT	Climate	Temperature	Mean daily temperature	Mean daily temperature	Univariable	increase/present	Higher	increase/present-Higher	increase/present-Higher	<31 >31	ref 1.05	ref (0.80-1.38) p0.73	N
25	Schemann, J. 2007	Transactions of the Royal Society of Tropical Medicine & Hygiene	Mali	TT	Environment	Altitude	Altitude	Altitude	Univariable	increase/present	Higher	increase/present-Higher	increase/present-Higher	0-260 260-350 >350	ref 1.21 2.44	ref (0.82-1.79) p 0.32 (1.62-3.69) p<0.001	Y/N
25	Schemann, J. 2007	Transactions of the Royal Society of Tropical Medicine & Hygiene	Mali	TT	Environment	Latitude	Latitude	Latitude	Multivariable	increase/present	Lower	increase/present-Lower	increase/present-Lower	15-21 (ref) 13-15 10-13	ref 1.88 4.18	ref (1.17-3.02) p0.009 (2.50-6.99) p<0.001	Y
25	Schemann, J. 2007	Transactions of the Royal Society of Tropical Medicine & Hygiene	Mali	TT	Environment	Latitude	Latitude	Latitude	Univariable	increase/present	Higher	increase/present-Higher	increase/present-Higher	15-21 13-15 10-13	ref 2.62 3.63	ref (1.77-3.89) p<0.001 (2.44-5.42) p<0.001	Y
25	Schemann, J. 2007	Transactions of the Royal Society of Tropical Medicine & Hygiene	Mali	TT	Environment	Longitude	Longitude	Longitude	Univariable	increase/present	Higher	increase/present-Higher	increase/present-Higher	0-4 4-7 >7	ref 1.4 3.0	ref (0.96-2.05) p0.066 (2.15-4.20)p<0.001	Y/N
26	Silva, E. 2020	Revista Da Sociedade Brasileira de Medicina Tropical	Brazil	TF	Demographic	Residence	Ruralness	Ruralness	Multivariable	increase/present	Higher	increase/present-Higher	increase/present-Higher	Rural area Urban (ref)	3.37	(1.53-7.35) <0.002	Y
26	Silva, E. 2020	Revista Da Sociedade Brasileira de Medicina Tropical	Brazil	TF	Demographic	Residence	Ruralness	Ruralness	Univariable	increase/present	Higher	increase/present-Higher	increase/present-Higher	Rural Urban	60% 40%	<0.001	Y
27	Smith, J. L. 2014	ProQuest Dissertations & Theses Global	Kenya	TF	Climate	Aridity Index	Aridity Index	Aridity Index	Univariable	increase/present	Lower	increase/present-Lower	increase/present-Lower	Annual aridity index Humid (>0.65) Dry sub humid (0.5-0.65) Semi arid (0.2-0.5) Arid (<0.2)	ref 2.93 4.53 1.76	ref (2.33-3.68) (3.63-5.65) (1.34-2.30)	Y
27	Smith, J. L. 2014	ProQuest Dissertations & Theses Global	Kenya	TF	Climate	Precipitation	Mean annual precipitation	Mean annual precipitation	Univariable	increase/present	Lower	increase/present-Lower	increase/present-Lower	Mean annual precipitation (mm) <800 >=800	ref 0.39	ref (0.33-0.46)	Y
27	Smith, J. L. 2014	ProQuest Dissertations & Theses Global	Kenya	TF	Climate	Temperature	Average Land Surfce Temperature	Average Land Surfce Temperature	Univariable	increase/present	Higher	increase/present-Higher	increase/present-Higher	Average Land Surfce Temperature C 19-32.5 32.6-36.3 36.4-40.7 40.8-52.6	ref 1.45 1.39 1.13	ref (1.27-1.66) (1.21-1.60) (0.97-1.31)	Y
27	Smith, J. L. 2014	ProQuest Dissertations & Theses Global	Kenya	TF	Climate	Temperature	Mean annual temperature	Mean annual temperature	Multivariable	increase/present	Lower	increase/present-Lower	increase/present-Lower	Temperature in C	0.86	(0.76-0.97)	Y
27	Smith, J. L. 2014	ProQuest Dissertations & Theses Global	Kenya	TF	Climate	Temperature	Mean annual temperature	Mean annual temperature	Multivariable	increase/present	Lower	increase/present-Lower	increase/present-Lower	Temperature in C squared	0.97	(0.95-0.99)	Y
27	Smith, J. L. 2014	ProQuest Dissertations & Theses Global	Kenya	TF	Climate	Temperature	Mean annual temperature	Mean annual temperature	Univariable	increase/present	mixed	increase/present-mixed	increase/present-mixed	Mean Annual temperature C 12-18 19-21 22-23 24-29	ref 2.21 1.47 0.80	ref (1.93-2.53) (1.25-1.73) (0.65-0.98)	Y
27	Smith, J. L. 2014	ProQuest Dissertations & Theses Global	Kenya	TF	Climate	Temperature	Variance Land surfance temperature	Variance Land surfance temperature	Univariable	increase/present	mixed	increase/present-mixed	increase/present-mixed	Variance Land surface temperature C 1-8 8-12 13-16 16-39	ref 1.86 1.68 0.69	ref (1.66-2.09) (1.44-1.96) (0.60-0.80)	Y
27	Smith, J. L. 2014	ProQuest Dissertations & Theses Global	Kenya	TF	Demographic	Population	Crowding	Crowding	Univariable	increase/present	Higher	increase/present-Higher	increase/present-Higher	Crowded living quarters (>5 per room)	1.39	(1.13-1.69)	Y
27	Smith, J. L. 2014	ProQuest Dissertations & Theses Global	Kenya	TF	Demographic	Population	Population density	Population density	Univariable	increase/present	Lower	increase/present-Lower	increase/present-Lower	0-12 13-34 35-110 111-25500	ref 0.76 0.59 0.29	ref (0.69-0.83) (0.52-0.67) (0.25-0.34)	Y
27	Smith, J. L. 2014	ProQuest Dissertations & Theses Global	Kenya	TF	Demographic	Residence	Ruralness	Ruralness	Univariable	increase/present	Higher	increase/present-Higher	increase/present-Higher	Urban	0.33	(0.26-0.43)	Y
27	Smith, J. L. 2014	ProQuest Dissertations & Theses Global	Kenya	TF	Environment	Altitude	Altitude	Altitude	Univariable	increase/present	Higher	increase/present-Higher	increase/present-Higher	214-721 m 722-1051 1052-1567 1568-2816	ref 2.84 3.83 2.31	ref (2.5-3.3) (3.2-4.5) (1.9-2.8)	Y
27	Smith, J. L. 2014	ProQuest Dissertations & Theses Global	Kenya	TF	Environment	Enchanced Vegetation Index	Enchanced Vegetation Index	Enchanced Vegetation Index	Multivariable	increase/present	Lower	increase/present-Lower	increase/present-Lower	Measure of greenness >=0.35 0.25-0.34 0.15-0.24 <0.15	ref 2.70 4.42 4.39	ref (1.16-544) (1.58-10.03) (1.15-11.96)	Y
27	Smith, J. L. 2014	ProQuest Dissertations & Theses Global	Kenya	TF	Environment	Enchanced Vegetation Index	Enchanced Vegetation Index	Enchanced Vegetation Index	Univariable	increase/present	Lower	increase/present-Lower	increase/present-Lower	>=0.35 0.25-.34 0.15-0.24 <0.15	ref 3.75 5.69 3.68	ref (3.11-4.52) (4.64-6.99) (2.89-4.69)	Y
27	Smith, J. L. 2014	ProQuest Dissertations & Theses Global	Kenya	TF	Environment	Enviroment zone	Barren	Barren	Univariable	increase/present	Lower	increase/present-Lower	increase/present-Lower	Barren/sparsely vegetated	0.54	(0.4-0.7)	Y
27	Smith, J. L. 2014	ProQuest Dissertations & Theses Global	Kenya	TF	Environment	Enviroment zone	Savannah	Savannah	Univariable	increase/present	Higher	increase/present-Higher	increase/present-Higher	Savannah/Grasslands	1.23	(1.1-1.4)	Y
27	Smith, J. L. 2014	ProQuest Dissertations & Theses Global	Kenya	TF	Environment	Water body	Distance to water bodies	Distance to water bodies	Multivariable	increase/present	Higher	increase/present-Higher	increase/present-Higher	Distance to water body >= 30km	1.77	(1.08-2.66)	Y
27	Smith, J. L. 2014	ProQuest Dissertations & Theses Global	Kenya	TF	Environment	Water body	Distance to water bodies	Distance to water bodies	Univariable	increase/present	Higher	increase/present-Higher	increase/present-Higher	0-29 km 30-170 km	ref 2.15	ref (1.97-2.36)	Y
27	Smith, J. L. 2014	ProQuest Dissertations & Theses Global	Kenya	TF	Infrastructure	Access	Distance to primary road	Less access (further from road or town) [Combined]	Multivariable	increase/present	Higher	increase/present-Higher	increase/present-Higher	Distance to primary road (km) <40 40-77 >=77	ref 4.11 6.17	ref (1.91-7.97) (2.53-12.82)	Y
27	Smith, J. L. 2014	ProQuest Dissertations & Theses Global	Kenya	TF	Infrastructure	Access	Distance to road	Less access (further from road or town) [Combined]	Multivariable	increase/present	Higher	increase/present-Higher	increase/present-Higher	Distance to road >= 3km	1.76	(1.14-2.6)	Y
27	Smith, J. L. 2014	ProQuest Dissertations & Theses Global	Kenya	TF	Infrastructure	Access	Distance to primary road	Less access (further from road or town) [Combined]	Univariable	increase/present	Higher	increase/present-Higher	increase/present-Higher	Distance to primary road <40 40-77 >=77	ref 1.87 3.60	ref (1.61-2.17) (3.05-4.25)	Y
27	Smith, J. L. 2014	ProQuest Dissertations & Theses Global	Kenya	TF	Infrastructure	Access	Distance to road	Less access (further from road or town) [Combined]	Univariable	increase/present	Higher	increase/present-Higher	increase/present-Higher	Distance to road 0-3 km >= 3km	ref 1.52	ref (1.39-1.67)	Y
27	Smith, J. L. 2014	ProQuest Dissertations & Theses Global	Kenya	TF	Infrastructure	School	Distance to school	School Present/close [Combined]	Multivariable	increase/present	Higher	increase/present-Higher	increase/present-Lower	Distance to schools >= 2km	1.76	(1.06-2.80)	Y
27	Smith, J. L. 2014	ProQuest Dissertations & Theses Global	Kenya	TF	Infrastructure	School	School density	School Present/close [Combined]	Multivariable	increase/present	Lower	increase/present-Lower	increase/present-Lower	>2 school per 1000 population	0.4	(0.19-0.79)	Y
27	Smith, J. L. 2014	ProQuest Dissertations & Theses Global	Kenya	TF	Infrastructure	School	Distance to school	School Present/close [Combined]	Univariable	increase/present	Higher	increase/present-Higher	increase/present-Lower	Distance to nearest school (km) <1 km ref 1-1.9 2.0-4.9 >=5	ref 1.28 2.5 2.23	ref (1.09-1.50) (2.17-2.81) (1.95-2.55)	Y
27	Smith, J. L. 2014	ProQuest Dissertations & Theses Global	Kenya	TF	Infrastructure	School	School density	School Present/close [Combined]	Univariable	increase/present	Lower	increase/present-Lower	increase/present-Lower	Schools per 1000 population <2.0 ref >=2.0	ref 0.42	ref (0.3-0.52)	Y
27	Smith, J. L. 2014	ProQuest Dissertations & Theses Global	Kenya	TF	Infrastructure	School	School attendance	School Present/close [Combined]	Univariable	increase/present	Lower	increase/present-Lower	increase/present-Lower	Average school attendance	0.92	(0.85-0.99)	Y
27	Smith, J. L. 2014	ProQuest Dissertations & Theses Global	Kenya	TF	Infrastructure	WASH	Sanitation-Access to improved sanitation	Sanitation present [Combined]	Univariable	increase/present	Lower	increase/present-Lower	increase/present-Lower	Access to improved sanitation (>=43% ref, <43%)	6.91	(5.37-8.91)	Y
27	Smith, J. L. 2014	ProQuest Dissertations & Theses Global	Kenya	TF	Infrastructure	WASH	Sanitation-Open defecation	Sanitation present [Combined]	Univariable	increase/present	Higher	increase/present-Higher	increase/present-Lower	Open defecation	1.22	(1.10-1.36)	Y
27	Smith, J. L. 2014	ProQuest Dissertations & Theses Global	Kenya	TF	Infrastructure	WASH	Water-Access to an improved water source	Water present [Combined]	Univariable	increase/present	Lower	increase/present-Lower	increase/present-Lower	Access to an improved water sourc (>=55% ref, <55%)	7.06	(5.44-9.18)	Y
27	Smith, J. L. 2014	ProQuest Dissertations & Theses Global	Kenya	TF	Socioeconomic	Farming	Cattle density	Cattle density	Univariable	increase/present	Higher	increase/present-Higher	increase/present-Higher	animals per 5 km cell 0 1-9 10-49 50-650	ref 2.62 1.92 1.21	ref (2.12-3.23) (1.51-2.46) (0.94-1.56)	Y
27	Smith, J. L. 2014	ProQuest Dissertations & Theses Global	Kenya	TF	Socioeconomic	Farming	Irrigation	Irrigation	Univariable	increase/present	Higher	increase/present-Higher	increase/present-Higher	Distance to small scale irrigation 0-19 20-39 40-305	ref 1.49 2.02	ref (1.34-1.67) (1.80-2.27)	Y
27	Smith, J. L. 2014	ProQuest Dissertations & Theses Global	Kenya	TF	Socioeconomic	Inequality	Inequality	Inequality	Univariable	increase/present	Higher	increase/present-Higher	increase/present-Higher	Lower inequality (<=30%)	0.5	(0.13-1.90)	N
27	Smith, J. L. 2014	ProQuest Dissertations & Theses Global	Kenya	TF	Socioeconomic	Inequality	Poverty incidence	Poverty incidence	Univariable	increase/present	Lower	increase/present-Lower	increase/present-Lower	Poverty incidence	0.97	(0.92-1.01)	N
28	Smith, J. L. 2015	PLoS Neglected Tropical Diseases	Nigeria	TT	Climate	Precipitation	Mean annual precipitation	Mean annual precipitation	Multivariable	increase/present	Lower	increase/present-Lower	increase/present-Lower	continuous	0.17	(0.1-0.26)	Y
28	Smith, J. L. 2015	PLoS Neglected Tropical Diseases	Nigeria	TT	Climate	Precipitation	Mean annual precipitation	Mean annual precipitation	Multivariable	increase/present	Lower	increase/present-Lower	increase/present-Lower	continuous	0.21	(0.11-0.38)	Y
28	Smith, J. L. 2015	PLoS Neglected Tropical Diseases	Nigeria	TT	Climate	Precipitation	Mean annual precipitation	Mean annual precipitation	Univariable	increase/present	Lower	increase/present-Lower	increase/present-Lower	continuous	0.997	<0.0001	Y
28	Smith, J. L. 2015	PLoS Neglected Tropical Diseases	Nigeria	TT	Climate	Temperature	Mean annual temperature	Mean annual temperature	Multivariable	increase/present	Lower	increase/present-Lower	increase/present-Lower	continous	0.89	(0.69-1.14)	Y
28	Smith, J. L. 2015	PLoS Neglected Tropical Diseases	Nigeria	TT	Climate	Temperature	Mean annual temperature	Mean annual temperature	Multivariable	increase/present	Lower	increase/present-Lower	increase/present-Lower	continuous squared term	0.75	[0.62-0.87]	Y
28	Smith, J. L. 2015	PLoS Neglected Tropical Diseases	Nigeria	TT	Climate	Temperature	Mean annual temperature	Mean annual temperature	Multivariable	increase/present	Lower	increase/present-Lower	increase/present-Lower	continous	0.91	(0.62-1.37)	N
28	Smith, J. L. 2015	PLoS Neglected Tropical Diseases	Nigeria	TT	Climate	Temperature	Mean annual temperature	Mean annual temperature	Multivariable	increase/present	Lower	increase/present-Lower	increase/present-Lower	squared term	[0.83]	[0.67-1.02]	N
28	Smith, J. L. 2015	PLoS Neglected Tropical Diseases	Nigeria	TT	Climate	Temperature	Mean annual temperature	Mean annual temperature	Univariable	increase/present	Higher	increase/present-Higher	increase/present-Higher	continuous	1.01	0.59	N
28	Smith, J. L. 2015	PLoS Neglected Tropical Diseases	Nigeria	TT	Climate	Temperature	Monthly average land surface termperature (LST)	Monthly average land surface termperature (LST)	Multivariable	increase/present	Lower	increase/present-Lower	increase/present-Lower	continuous squared term	[0.21]	[0.07-0.58]	Y
28	Smith, J. L. 2015	PLoS Neglected Tropical Diseases	Nigeria	TT	Climate	Temperature	Monthly average land surface termperature (LST)	Monthly average land surface termperature (LST)	Multivariable	increase/present	Higher	increase/present-Higher	increase/present-Higher	continuous	2.95	(1.36-6.85)	Y
28	Smith, J. L. 2015	PLoS Neglected Tropical Diseases	Nigeria	TT	Climate	Temperature	Monthly average land surface termperature (LST)	Monthly average land surface termperature (LST)	Multivariable	increase/present	Lower	increase/present-Lower	increase/present-Lower	continuous squared term	[0.19]	[0.05-0.63]	Y
28	Smith, J. L. 2015	PLoS Neglected Tropical Diseases	Nigeria	TT	Climate	Temperature	Monthly average land surface termperature (LST)	Monthly average land surface termperature (LST)	Multivariable	increase/present	Higher	increase/present-Higher	increase/present-Higher	continuous	1.91	(0.79-5.08)	N
28	Smith, J. L. 2015	PLoS Neglected Tropical Diseases	Nigeria	TT	Climate	Temperature	Monthly average land surface termperature (LST)	Monthly average land surface termperature (LST)	Univariable	increase/present	Higher	increase/present-Higher	increase/present-Higher	continuous	1.358	<0.0001	Y
28	Smith, J. L. 2015	PLoS Neglected Tropical Diseases	Nigeria	TT	Demographic	Population	Population density	Population density	Univariable	increase/present	Lower	increase/present-Lower	increase/present-Lower	continuous (per 5km cell)	0.99	<0.0001	Y
28	Smith, J. L. 2015	PLoS Neglected Tropical Diseases	Nigeria	TT	Demographic	Residence	Ruralness	Ruralness	Multivariable	increase/present	Higher	increase/present-Higher	increase/present-Higher	Rural (ref) Urban	0.27	(0.31-0.52)	Y
28	Smith, J. L. 2015	PLoS Neglected Tropical Diseases	Nigeria	TT	Demographic	Residence	Ruralness	Ruralness	Multivariable	increase/present	Higher	increase/present-Higher	increase/present-Higher	Rural (ref) Urban	0.34	(0.17-0.61)	Y
28	Smith, J. L. 2015	PLoS Neglected Tropical Diseases	Nigeria	TT	Demographic	Residence	Ruralness	Ruralness	Univariable	increase/present	Higher	increase/present-Higher	increase/present-Higher	Rural Urban	1 0.27	ref <0.0001	Y
28	Smith, J. L. 2015	PLoS Neglected Tropical Diseases	Nigeria	TT	Environment	Altitude	Altitude	Altitude	Univariable	increase/present	Higher	increase/present-Higher	increase/present-Higher	<200 m 200-499 500+	1 14.41 5.56	ref <0.0001 <0.0001	Y
28	Smith, J. L. 2015	PLoS Neglected Tropical Diseases	Nigeria	TT	Environment	Enchanced Vegetation Index	Enchanced Vegetation Index	Enchanced Vegetation Index	Univariable	increase/present	Lower	increase/present-Lower	increase/present-Lower	>=0.35 0.25-0.34 0.15-0.24 <0.15	1 6.66 26.00 4.53	ref 0.001 <0.0001 0.01	Y
28	Smith, J. L. 2015	PLoS Neglected Tropical Diseases	Nigeria	TT	Environment	Enviroment zone	Savannah	Savannah	Univariable	increase/present	Higher	increase/present-Higher	increase/present-Higher	Other Savannah/Grasslands	1 2.70	ref <0.0001	Y
28	Smith, J. L. 2015	PLoS Neglected Tropical Diseases	Nigeria	TT	Environment	Water body	Surface water distance	Surface water distance	Univariable	increase/present	Higher	increase/present-Higher	increase/present-Higher	surface water: continuous distance km	1.18	<0.0001	Y
28	Smith, J. L. 2015	PLoS Neglected Tropical Diseases	Nigeria	TT	Socioeconomic	Farming	Ruminant density	Ruminant density	Univariable	increase/present	Higher	increase/present-Higher	increase/present-Higher	continuous (per 5km cell)	1.003	0.02	Y
29	West, S. 1991	International Journal of Epidemiology	Tanzania	TF	Infrastructure	Access	Transportation	Less access (further from road or town) [Combined]	Univariable	increase/present	Lower	increase/present-Lower	increase/present-Higher	Bus route present Yes No	52% 65.5%	none	N
29	West, S. 1991	International Journal of Epidemiology	Tanzania	TF	Infrastructure	Medical services	Dispensary present	Medical services Present/close [Combined]	Univariable	increase/present	Lower	increase/present-Lower	increase/present-Lower	Dispensary present Yes No	62.6% 57.2%	None	N
29	West, S. 1991	International Journal of Epidemiology	Tanzania	TF	Infrastructure	WASH	Water-Constructured water source	Water present [Combined]	Univariable	increase/present	Higher	increase/present-Higher	increase/present-Higher	Constructured water source present Yes No	60.6% 58.5%	none	N

## Sheet: Final Table Wide
											Outcome tred						Signficance						Univariable									Multivariable 1										Multivariable 2
Reference	Author-Year	Journal	Country (if multiple countries split out if possible)	Outcome Simple (TF, TT, etc)	Variable Category	Variable Group	Analyzed Variables	Analyzed Variables-Collapsed	Final trend	Overall	Univariable	Multivariable 1	Multivariable 2	Multivariable 3	Multivariable 4	Final Signficance	Overall	U	M1	M2	M3	M4	Univariable or Multivariable model	Variable Value 2	Outcome Trend	Variable direction and outcome trend combined	Variable direction and outcome trend combined (corrected for collapsed variables)	Measure	OR	Cis & p-values	SigNficaNt (Y/N)	Multivariable 1	model type	Variable Value 2	Outcome Trend	Variable direction and outcome trend combined	Variable direction and outcome trend combined (corrected for collapsed variables)	Measure	OR	Cis & p-values	SigNficaNt (Y/N)	Univariable or Multivariable model		Variable Value 2	Outcome Trend	Variable direction and outcome trend combined	Variable direction and outcome trend combined (corrected for collapsed variables)	Measure	OR
1	Adera, T. 2016	Ophthalmic Epidemiology	Ethiopia	TF	Climate	Precipitation	Mean annual precipitation	Mean annual precipitation	mixed	mixed----	mixed					Y	Y----	Y					Univariable	increase/present	mixed	increase/present-mixed	increase/present-mixed	mm, <1000, 1000-1499 (ref), >=1500	2.01 (<1000) ref 1.41	(1.54-2.63) ref (1.13-1.77)	Y
1	Adera, T. 2016	Ophthalmic Epidemiology	Ethiopia	TF	Climate	Temperature	Maximum temperature in the hottest month	Maximum temperature in the hottest month	Higher	Higher----	Higher					Y	Y----	Y					Univariable	increase/present	Higher	increase/present-Higer	increase/present-Higer	C, <25 >= 25 (ref)	0.18	(0.15-0.22)	Y
1	Adera, T. 2016	Ophthalmic Epidemiology	Ethiopia	TF	Climate	Temperature	Mean annual temperature	Mean annual temperature	Higher	Higher-Higher---	Higher	Higher				Y	Y-Y---	Y	Y				Univariable	increase/present	Higher	increase/present-Higer	increase/present-Higer	C, <15 >=15 (ref)	0.1	(0.08-0.13)	Y	Multivariable		increase/present	HIgher	increase/present-Higer	increase/present-Higer	C, <15 >=15 (ref)	0.16	(0.11-0.23) <0.0001	Y
1	Adera, T. 2016	Ophthalmic Epidemiology	Ethiopia	TF	Environment	Altitude	Altitude	Altitude	Lower	Lower-Lower---	Lower	Lower				Y	Y-Y---	Y	Y				Univariable	increase/present	Lower	increase/present-Lower	increase/present-Lower	m above sea level < 2500m (ref), >=2500	0.21	(0.17-0.25)	Y	Multivariable		increase/present	Lower	increase/present-Lower	increase/present-Lower	m above sea level < 2500m (ref), >=2500	0.5	(0.40-0.70) <0.0001	Y
2	Alemayehu, W 2005	Transactions of the Royal Society of Tropical Medicine & Hygiene	Ethiopia	TF	Environment	Altitude	Altitude	Altitude	Lower	Lower----	Lower					Y	Y----	Y					Univariable	increase/present	Lower	increase/present-Lower	increase/present-Lower	1800-2000 2001-220 2201-2400 2401-2600 2601-2800 2801-3000 >3000	73.4% 71.1% 58.8% 54.0% no villages 13.1% 5.7%	X2 signficant <0.001	Y
3	Altherr, F. 2019	Parasites & Vectors	Ethiopia	TF	Climate	Precipitation	Mean annual precipitation	Mean annual precipitation	Lower	-Lower---		Lower				Y	-Y---		Y													Multivariable		increase/present	Lower	increase/present-Lower	increase/present-Lower	continous	(-X)	P<0.01	Y
3	Altherr, F. 2019	Parasites & Vectors	Ethiopia	TF	Climate	Temperature	Mean annual temperature	Mean annual temperature	Lower	-Lower---		Lower				Y	-Y---		Y													Multivariable		increase/present	Lower	increase/present-Lower	increase/present-Lower	continous	(-X)	P<0.01	Y
3	Altherr, F. 2019	Parasites & Vectors	Ethiopia	TF	Environment	Altitude	Altitude	Altitude	Higher	-Higher---		Higher				N	-N---		N													Multivariable		increase/present	HIgher	increase/present-Higer	increase/present-Higer	continous	(+X)	not signficant	N
3	Altherr, F. 2019	Parasites & Vectors	Ethiopia	TF	Infrastructure	Access	Paved Road present	Lower access (further from road or town) [Combined]	Higher	-Higher---		Higher				N	-N---		N													Multivariable		increase/present	HIgher	increase/present-Higer	increase/present-Higer	Paved road present in village	(+X)	not signficant	N
3	Altherr, F. 2019	Parasites & Vectors	Ethiopia	TF	Infrastructure	Medical services	Health Center present	Medical services Present/close [Combined]	Lower	-Lower---		Lower				N	-N---		N													Multivariable		increase/present	Lower	increase/present-Lower	increase/present-Lower	Health Center present in village	(-X)	not signficant	N
4	Baggaley, R. 2006	Tropical Medicine & International Health	Tanzania	TF	Environment	Altitude	Altitude	Altitude	Lower	-Lower---		Lower				Y	-Y---		Y													Multivariable		increase/present	Lower	increase/present-Lower	increase/present-Lower	Altitude quartiles (meters above sea level) 822.2-13337.3 1337.4-1514.8 1514.9-1703.8 1703.9-2268.5	1.00 0.4 0.42 0.56	ref (0.28-0.56) (0.30-0.60) (0.41-0.76) P for trend <0.001	Y
5	Bero, B. 2016	Ophthalmic Epidemiology	Ethiopia	TF	Climate	Precipitation	Mean annual precipitation	Mean annual precipitation	Lower	Lower-Lower---	Lower	Lower				Y	Y-Y---	Y	Y				Univariable	increase/present	Lower	increase/present-Lower	increase/present-Lower	mm, <1000, 1000-1499 >=1500 (ref),	8.53 3.18	(6.89-10.57) (2.61-3.87)	Y	Multivariable		increase/present	Lower	increase/present-Lower	increase/present-Lower	mm, <1000, 1000-1499 >=1500 (ref),	2.03 1.59 ref	0.0022	Y
5	Bero, B. 2016	Ophthalmic Epidemiology	Ethiopia	TF	Climate	Temperature	Maximum temperature in the hottest month	Maximum temperature in the hottest month	Higher	Higher----	Higher					Y	Y----	Y					Univariable	increase/present	Higher	increase/present-Higer	increase/present-Higer	C, <25 (ref) >= 25	ref 2.05	ref (1.64-2.59) <0.0001	Y
5	Bero, B. 2016	Ophthalmic Epidemiology	Ethiopia	TF	Environment	Altitude	Altitude	Altitude	Lower	Lower-Lower---	Lower	Lower				Y	Y-Y---	Y	Y				Univariable	increase/present	Lower	increase/present-Lower	increase/present-Lower	m above sea level < 2500m (ref), >=2500	0.41	(0.33-0.50) <0.0001	Y	Multivariable		increase/present	Lower	increase/present-Lower	increase/present-Lower	m above sea level < 2500m (ref), >=2500	0.44	<0.0001	Y
5	Bero, B. 2016	Ophthalmic Epidemiology	Ethiopia	TT	Climate	Precipitation	Mean annual precipitation	Mean annual precipitation	Lower	Lower-Lower---	Lower	Lower				Y	Y-Y---	Y	Y				Univariable	increase/present	Lower	increase/present-Lower	increase/present-Lower	mm, <1000, 1000-1499 >=1500 (ref),	2.92 1.83 ref	(2.06-4.13) <0.0001 (1.35-2.46) ref	Y	Multivariable		increase/present	Lower	increase/present-Lower	increase/present-Lower	mm, <1000, 1000-1499 >=1500 (ref),	2.55 2.06 ref	<0.0001	Y
5	Bero, B. 2016	Ophthalmic Epidemiology	Ethiopia	TT	Climate	Temperature	Maximum temperature in the hottest month	Maximum temperature in the hottest month	Higher	Higher-Higher---	Higher	Higher				Y	Y-Y---	Y	Y				Univariable	increase/present	Higher	increase/present-Higer	increase/present-Higer	C, <25 (ref) >= 25	ref 2.35	ref (1.67-3.29) <0.0001	Y	Multivariable		increase/present	HIgher	increase/present-Higer	increase/present-Higer	C, <25 (ref) >= 25	ref 1.89	0.0017	Y
5	Bero, B. 2016	Ophthalmic Epidemiology	Ethiopia	TT	Environment	Altitude	Altitude	Altitude	Lower	Lower-Lower---	Lower	Lower				Y	Y-Y---	Y	Y				Univariable	increase/present	Lower	increase/present-Lower	increase/present-Lower	m above sea level < 1500m (ref), 1500-2499,>=2500	ref 0.86 0.34	ref (0.65-1.12) (0.22-0.54) <0.0001	Y	Multivariable		increase/present	Lower	increase/present-Lower	increase/present-Lower	m above sea level < 1500m (ref), 1500-2499, >=2500	ref 0.93 0.5	<0.0001	Y
6	Clements, A. 2010	PLoS Neglected Tropical Diseases	South Sudan	TF	Climate	Precipitation	Mean annual precipitation	Mean annual precipitation	Lower	-Lower-Lower--		Lower	Lower			Y	-Y-Y--		Y	Y												Multivariable	no spatial effects	increase/present	Lower	increase/present-Lower	increase/present-Lower	continous (mm)	0.55	(0.49-0.62)	Y	Multivariable	spatial effects	increase/present	Lower	increase/present-Lower	increase/present-Lower	continous (mm)	0.21
6	Clements, A. 2010	PLoS Neglected Tropical Diseases	South Sudan	TF	Environment	Enviroment zone	Forest	Forest	Higher	-Higher-Higher--		Higher	Higher			N	-N-N--		N	N												Multivariable	no spatial effects	increase/present	HIgher	increase/present-Higer	increase/present-Higer	Forest or wetland	1.2	(0.98-1.46)	N	Multivariable	spatial effects	increase/present	HIgher	increase/present-Higer	increase/present-Higer	Forest or wetland	2.48
6	Clements, A. 2010	PLoS Neglected Tropical Diseases	South Sudan	TF	Environment	Enviroment zone	Grassland	Grassland	Lower	-Lower-Lower--		Lower	Lower			Y	-Y-N--		Y	N												Multivariable	no spatial effects	increase/present	Lower	increase/present-Lower	increase/present-Lower	Grass, shrub, cropland	0.62	(0.50-0.75)	Y	Multivariable	spatial effects	increase/present	Lower	increase/present-Lower	increase/present-Lower	Grass, shrub, cropland	0.81
6	Clements, A. 2010	PLoS Neglected Tropical Diseases	South Sudan	TF	Environment	Enviroment zone	Savannah	Savannah	Higher	-Higher-Higher--		Higher	Higher			Y	-Y-N--		Y	N												Multivariable	no spatial effects	increase/present	HIgher	increase/present-Higer	increase/present-Higer	Savanna	1.77	(1.48-1.46)	Y	Multivariable	spatial effects	increase/present	HIgher	increase/present-Higer	increase/present-Higer	Savanna	3.44
7	Elshafie, B. 2016	Ophthalmic Epidemiology	Sudan	TF	Climate	Precipitation	Mean annual precipitation	Mean annual precipitation	Lower	Lower----	Lower					N	N----	N					Univariable	increase/present	Lower	increase/present-Lower	increase/present-Lower	<500 mm >= 500mm (ref)	1.2	(0.8-1.8)	N
7	Elshafie, B. 2016	Ophthalmic Epidemiology	Sudan	TF	Climate	Temperature	Temperature annual maximum	Temperature annual maximum	Lower	Lower-Lower---	Lower	Lower				Y	Y-Y---	Y	Y				Univariable	increase/present	Lower	increase/present-Lower	increase/present-Lower	>= 40, <40 (ref)	0.4	(0.2-0.5)	Y	Multivariable		increase/present	Lower	increase/present-Lower	increase/present-Lower	>= 40, <40 (ref)	0.4	<0.0001	Y
7	Elshafie, B. 2016	Ophthalmic Epidemiology	Sudan	TT	Climate	Precipitation	Mean annual precipitation	Mean annual precipitation	Higher	Higher-Higher---	Higher	Higher				Y	N-Y---	N	Y				Univariable	increase/present	Higher	increase/present-Higer	increase/present-Higer	<500 mm >= 500mm (ref)	0.3	(0.2-0.4)	N	Multivariable		increase/present	HIgher	increase/present-Higer	increase/present-Higer	<500 mm >= 500mm (ref)	0.4	<0.0001	Y
7	Elshafie, B. 2016	Ophthalmic Epidemiology	Sudan	TT	Climate	Temperature	Temperature annual maximum	Temperature annual maximum	Lower	Lower-Lower---	Lower	Lower				Y	Y-Y---	Y	Y				Univariable	increase/present	Lower	increase/present-Lower	increase/present-Lower	>= 40, <40 (ref)	0.1	(0.0-0.2)	Y	Multivariable		increase/present	Lower	increase/present-Lower	increase/present-Lower	>= 40, <40 (ref)	0.2	<0.0001	Y
8	Flueckiger, R. 2019	BMC Infectious Diseases	Benin	TT	Climate	Aridity Index	Aridity Index	Aridity Index	Lower	-Lower---		Lower				N	-N---		N													Multivariable		increase/present	Lower	increase/present-Lower	increase/present-Lower	Aridity Index	0.854	0.402	N
8	Flueckiger, R. 2019	BMC Infectious Diseases	Benin	TT	Demographic	Population	Nightlights	Nightlights	Lower	-Lower---		Lower				N	-N---		N													Multivariable		increase/present	Lower	increase/present-Lower	increase/present-Lower	Stable night light (1997)	0.293	0.2	N
8	Flueckiger, R. 2019	BMC Infectious Diseases	Benin	TT	Environment	Sand/soil fraction	Sand/soil fraction	Sand/soil fraction	Higher	-Higher---		Higher				Y	-Y---		Y													Multivariable		increase/present	HIgher	increase/present-Higer	increase/present-Higer	Sand/soil fraction	1.962	0.033	Y
8	Flueckiger, R. 2019	BMC Infectious Diseases	Cote d'Ivoire	TT	Climate	Aridity Index	Aridity Index	Aridity Index	Lower	-Lower---		Lower				N	-N---		N													Multivariable		increase/present	Lower	increase/present-Lower	increase/present-Lower	Aridity Index	0.904	0.729	N
8	Flueckiger, R. 2019	BMC Infectious Diseases	Cote d'Ivoire	TT	Demographic	Population	Nightlights	Nightlights	Higher	-Higher---		Higher				N	-N---		N													Multivariable		increase/present	HIgher	increase/present-Higer	increase/present-Higer	Stable night light (1997)	10.257	0.371	N
8	Flueckiger, R. 2019	BMC Infectious Diseases	Cote d'Ivoire	TT	Environment	Sand/soil fraction	Sand/soil fraction	Sand/soil fraction	Higher	-Higher---		Higher				N	-N---		N													Multivariable		increase/present	HIgher	increase/present-Higer	increase/present-Higer	Sand/soil fraction	1.444	0.45	N
8	Flueckiger, R. 2019	BMC Infectious Diseases	DRC	TT	Climate	Aridity Index	Aridity Index	Aridity Index	Lower	-Lower---		Lower				Y	-Y---		Y													Multivariable		increase/present	Lower	increase/present-Lower	increase/present-Lower	Aridity Index	0.919	0.006	Y
8	Flueckiger, R. 2019	BMC Infectious Diseases	DRC	TT	Demographic	Population	Nightlights	Nightlights	Higher	-Higher---		Higher				Y	-Y---		Y													Multivariable		increase/present	HIgher	increase/present-Higer	increase/present-Higer	Stable night light (1997)	1.311	0.003	Y
8	Flueckiger, R. 2019	BMC Infectious Diseases	DRC	TT	Environment	Sand/soil fraction	Sand/soil fraction	Sand/soil fraction	Higher	-Higher---		Higher				N	-N---		N													Multivariable		increase/present	HIgher	increase/present-Higer	increase/present-Higer	Sand/soil fraction	1.002	0.977	N
8	Flueckiger, R. 2019	BMC Infectious Diseases	Ethiopia	TT	Climate	Aridity Index	Aridity Index	Aridity Index	Lower	-Lower---		Lower				Y	-Y---		Y													Multivariable		increase/present	Lower	increase/present-Lower	increase/present-Lower	Aridity Index	0.881	<0.001	Y
8	Flueckiger, R. 2019	BMC Infectious Diseases	Ethiopia	TT	Demographic	Population	Nightlights	Nightlights	Lower	-Lower---		Lower				Y	-Y---		Y													Multivariable		increase/present	Lower	increase/present-Lower	increase/present-Lower	Stable night light (1997)	0.807	0.003	Y
8	Flueckiger, R. 2019	BMC Infectious Diseases	Ethiopia	TT	Environment	Sand/soil fraction	Sand/soil fraction	Sand/soil fraction	Lower	-Lower---		Lower				Y	-Y---		Y													Multivariable		increase/present	Lower	increase/present-Lower	increase/present-Lower	Sand/soil fraction	0.798	<0.001	Y
8	Flueckiger, R. 2019	BMC Infectious Diseases	Guinea	TT	Climate	Aridity Index	Aridity Index	Aridity Index	Lower	-Lower---		Lower				N	-N---		N													Multivariable		increase/present	Lower	increase/present-Lower	increase/present-Lower	Aridity Index	0.903	0.121	N
8	Flueckiger, R. 2019	BMC Infectious Diseases	Guinea	TT	Demographic	Population	Nightlights	Nightlights	Lower	-Lower---		Lower				N	-N---		N													Multivariable		increase/present	Lower	increase/present-Lower	increase/present-Lower	Stable night light (1997)	0.397	0.414	N
8	Flueckiger, R. 2019	BMC Infectious Diseases	Guinea	TT	Environment	Sand/soil fraction	Sand/soil fraction	Sand/soil fraction	Lower	-Lower---		Lower				N	-N---		N													Multivariable		increase/present	Lower	increase/present-Lower	increase/present-Lower	Sand/soil fraction	0.973	0.899	N
8	Flueckiger, R. 2019	BMC Infectious Diseases	Malawi	TT	Climate	Aridity Index	Aridity Index	Aridity Index	Lower	-Lower---		Lower				N	-N---		N													Multivariable		increase/present	Lower	increase/present-Lower	increase/present-Lower	Aridity Index	0.978	0.779	N
8	Flueckiger, R. 2019	BMC Infectious Diseases	Malawi	TT	Demographic	Population	Nightlights	Nightlights	Higher	-Higher---		Higher				N	-N---		N													Multivariable		increase/present	HIgher	increase/present-Higer	increase/present-Higer	Stable night light (1997)	1.538	0.64	N
8	Flueckiger, R. 2019	BMC Infectious Diseases	Malawi	TT	Environment	Sand/soil fraction	Sand/soil fraction	Sand/soil fraction	Higher	-Higher---		Higher				N	-N---		N													Multivariable		increase/present	HIgher	increase/present-Higer	increase/present-Higer	Sand/soil fraction	1.112	0.526	N
8	Flueckiger, R. 2019	BMC Infectious Diseases	Mozambique	TT	Climate	Aridity Index	Aridity Index	Aridity Index	Lower	-Lower---		Lower				N	-N---		N													Multivariable		increase/present	Lower	increase/present-Lower	increase/present-Lower	Aridity Index	0.902	0.07	N
8	Flueckiger, R. 2019	BMC Infectious Diseases	Mozambique	TT	Demographic	Population	Nightlights	Nightlights	Higher	-Higher---		Higher				Y	-Y---		Y													Multivariable		increase/present	HIgher	increase/present-Higer	increase/present-Higer	Stable night light (1997)	2.16	0.001	Y
8	Flueckiger, R. 2019	BMC Infectious Diseases	Mozambique	TT	Environment	Sand/soil fraction	Sand/soil fraction	Sand/soil fraction	Higher	-Higher---		Higher				N	-N---		N													Multivariable		increase/present	HIgher	increase/present-Higer	increase/present-Higer	Sand/soil fraction	1.047	0.551	N
8	Flueckiger, R. 2019	BMC Infectious Diseases	Nigeria	TT	Climate	Aridity Index	Aridity Index	Aridity Index	Lower	-Lower---		Lower				Y	-Y---		Y													Multivariable		increase/present	Lower	increase/present-Lower	increase/present-Lower	Aridity Index	0.565	<0.001	Y
8	Flueckiger, R. 2019	BMC Infectious Diseases	Nigeria	TT	Demographic	Population	Nightlights	Nightlights	Higher	-Higher---		Higher				Y	-Y---		Y													Multivariable		increase/present	HIgher	increase/present-Higer	increase/present-Higer	Stable night light (1997)	2.121	<0.001	Y
8	Flueckiger, R. 2019	BMC Infectious Diseases	Nigeria	TT	Environment	Sand/soil fraction	Sand/soil fraction	Sand/soil fraction	Lower	-Lower---		Lower				N	-N---		N													Multivariable		increase/present	Lower	increase/present-Lower	increase/present-Lower	Sand/soil fraction	0.977	0.438	N
8	Flueckiger, R. 2019	BMC Infectious Diseases	Sudan	TT	Climate	Aridity Index	Aridity Index	Aridity Index	Higher	-Higher---		Higher				Y	-Y---		Y													Multivariable		increase/present	HIgher	increase/present-Higer	increase/present-Higer	Aridity Index	2.293	<0.001	Y
8	Flueckiger, R. 2019	BMC Infectious Diseases	Sudan	TT	Demographic	Population	Nightlights	Nightlights	Higher	-Higher---		Higher				N	-N---		N													Multivariable		increase/present	HIgher	increase/present-Higer	increase/present-Higer	Stable night light (1997)	1.295	0.265	N
8	Flueckiger, R. 2019	BMC Infectious Diseases	Sudan	TT	Environment	Sand/soil fraction	Sand/soil fraction	Sand/soil fraction	Lower	-Lower---		Lower				N	-N---		N													Multivariable		increase/present	Lower	increase/present-Lower	increase/present-Lower	Sand/soil fraction	0.95	0.457	N
8	Flueckiger, R. 2019	BMC Infectious Diseases	Uganda	TT	Climate	Aridity Index	Aridity Index	Aridity Index	Lower	-Lower---		Lower				N	-N---		N													Multivariable		increase/present	Lower	increase/present-Lower	increase/present-Lower	Aridity Index	2.095	0.4	N
8	Flueckiger, R. 2019	BMC Infectious Diseases	Uganda	TT	Demographic	Population	Nightlights	Nightlights	Higher	-Higher---		Higher				N	-N---		N													Multivariable		increase/present	HIgher	increase/present-Higer	increase/present-Higer	Stable night light (1997)	16.041	0.259	N
8	Flueckiger, R. 2019	BMC Infectious Diseases	Uganda	TT	Environment	Sand/soil fraction	Sand/soil fraction	Sand/soil fraction	Lower	-Lower---		Lower				N	-N---		N													Multivariable		increase/present	Lower	increase/present-Lower	increase/present-Lower	Sand/soil fraction	0.54	0.226	N
9	Garn, J. 2018	PLoS Neglected Tropical Diseases	Cote d'Ivoire, Egypt, Guinea, Malawi, Yemen, Nigeria, Vanuatu, Ethiopia, Lao PDR, Solomon Islands, DRC, Mozambique, Benin	TF	Infrastructure	WASH	Sanitation-Sanitation coverage in cluster	Sanitation present [Combined]	mixed	-mixed---		mixed				Y	-Y---		Y													Multivariable		increase/present	mixed	increase/present-mixed	increase/present-mixed	Sanitation coverage in cluster By 10% intervals 0-9.9% 10-19.9% 20-20.9% 30-39.9% 40-49.9% 50-59.9% 60-69.9% 70-79.9% 80-89.9% 90-100%	ref 0.95 0.98 0.99 0.96 1.06 1.04 1.07 0.87 0.76	p-value 0.12 0.63 0.89 0.38 0.28 0.55 0.29 0.09* <0.01**	Y
9	Garn, J. 2018	PLoS Neglected Tropical Diseases	Cote d'Ivoire, Egypt, Guinea, Malawi, Yemen, Nigeria, Vanuatu, Ethiopia, Lao PDR, Solomon Islands, DRC, Mozambique, Benin	TF	Infrastructure	WASH	Water-Water coverage in cluster	Water present [Combined]	mixed	-mixed---		mixed				Y	-Y---		Y													Multivariable		increase/present	mixed	increase/present-mixed	increase/present-mixed	Water coverage in cluster By 10% intervals 0-9.9% 10-19.9% 20-20.9% 30-39.9% 40-49.9% 50-59.9% 60-69.9% 70-79.9% 80-89.9% 90-100%	ref 1.07 1.00 0.98 0.65 0.79 0.90 0.78 1.01 0.81	p-values 0.18 0.99 0.77 <0.01** 0.05* 0.36 0.05* 00.93 <0.01*	Y
10	Hagi, M. 2010	PLoS Neglected Tropical Diseases	Mali	TF	Climate	Precipitation	Monthly rain days	Monthly rain days	Lower	-Lower-Lower--		Lower	Lower			Y	-Y-N--		Y	N												Multivariable	Iterative genearlized least square mode	increase/present	Lower	increase/present-Lower	increase/present-Lower	0 1 or Higer	ref 0.63	(0.41-0.97	Y	Multivariable	bayesian hierarchical model	increase/present	Lower	increase/present-Lower	increase/present-Lower	0 1 or Higer	ref 0.57
10	Hagi, M. 2010	PLoS Neglected Tropical Diseases	Mali	TF	Climate	Sunshine fraction	Sunshine fraction monthly	Sunshine fraction monthly	Lower	-Lower-Lower--		Lower	Lower			Y	-Y-Y--		Y	Y												Multivariable	Iterative genearlized least square mode	increase/present	Lower	increase/present-Lower	increase/present-Lower	<62.8% (ref) 62.8-69.9% >69.9	ref 0.66 0.55	ref (0.47-0.92) (0.38-0.79)	Y	Multivariable	bayesian hierarchical model	increase/present	Lower	increase/present-Lower	increase/present-Lower	<62.8% (ref) 62.8-69.9% >69.9	ref 0.61 0.50
10	Hagi, M. 2010	PLoS Neglected Tropical Diseases	Mali	TF	Climate	Temperature	Maximum monthly temperature	Maximum monthly temperature	mixed	-mixed-mixed--		mixed	mixed			Y	-Y-Y--		Y	Y												Multivariable	Iterative genearlized least square mode	increase/present	mixed	increase/present-mixed	increase/present-mixed	C, <34.5 (ref) 34.6-38.7 >38.7	1 0.56 1.02	ref (0.37-0.87) (0.61-1.70)	Y	Multivariable	bayesian hierarchical model	increase/present	mixed	increase/present-mixed	increase/present-mixed	C, <34.5 (ref) 34.6-38.7 >38.7	1 0.51 1.03
10	Hagi, M. 2010	PLoS Neglected Tropical Diseases	Mali	TF	Climate	Temperature	Mean annual temperature	Mean annual temperature	Lower	-Lower-Lower--		Lower	Lower			Y	-Y-Y--		Y	Y												Multivariable	Iterative genearlized least square mode	increase/present	Lower	increase/present-Lower	increase/present-Lower	<27.3 C 27.3-28.1 >28.1	ref 0.54 0.63	ref (0.40-0.47) (0.45-0.89)	Y	Multivariable	bayesian hierarchical model	increase/present	Lower	increase/present-Lower	increase/present-Lower	<27.3 27.3-28.1 >28.1	ref 0.49 0.57
11	Haileselassie, T. 2007	Ethiopian Medical Journal	Ethiopia	TF	Environment	Altitude	Altitude	Altitude	Lower	Lower----	Lower					Y	Y----	Y					Univariable	increase/present	Lower	increase/present-Lower	increase/present-Lower	High >2500m Medium 1800-2449 m Low <1800 m	17.3% 33.5% 42.3%	X2=267.88 pvalue<0.0001	Y
11	Haileselassie, T. 2007	Ethiopian Medical Journal	Ethiopia	TF	Environment	Enviroment zone	Tropical	Tropical	Higher	-Higher---		Higher				Y	-Y---		Y													Multivariable		increase/present	HIgher	increase/present-Higer	increase/present-Higer	Kolla/Kola climate zone (~tropical < 1800m approx)	1.879	(1.347-2.613) <0.000	Y
12	Jie, Y. . 2008	Eye	China	Any trachomatous change	Demographic	Residence	Ruralness	Ruralness	Higher	-Higher---		Higher				Y	-Y---		Y													Multivariable		increase/present	HIgher	increase/present-Higer	increase/present-Higer	Rural versus urban associated with outcome	not reported only CI	(0.65-0.99) P=0.04	Y
13	Katz, J. 1996	British Journal of Ophthalmology	Nepal	TF	Infrastructure	Medical services	Pharmacy present	Medical services Present/close [Combined]	Lower	Lower-Lower---	Lower	Lower				N	N-N---	N	N				Univariable	increase/present	Lower	increase/present-Lower	increase/present-Lower	Pharmacy in ward None (ref) Any	0.65	(0.49-1.51)	N	Multivariable		increase/present	Lower	increase/present-Lower	increase/present-Lower	Pharmacy in ward None (ref) Any	0.86	(0.49-1.51)	N
13	Katz, J. 1996	British Journal of Ophthalmology	Nepal	TF	Infrastructure	WASH	Water-Houses with water source in ward	Water present [Combined]	Lower	Lower----	Lower					N	N----	N					Univariable	increase/present	Lower	increase/present-Lower	increase/present-Lower	Houses/water sources in ward <10 10-29 >=30	ref 1.29 1.47	ref (0.68-1.67) (0.46-1.78)	N
13	Katz, J. 1996	British Journal of Ophthalmology	Nepal	TF	Infrastructure	WASH	Water-Tube well in ward	Water present [Combined]	Lower	Lower-Lower---	Lower	Lower				Y	Y-Y---	Y	Y				Univariable	increase/present	Lower	increase/present-Lower	increase/present-Lower	Tube well in ward None (ref) Any	0.5	(0.30-0.93)	Y	Multivariable		increase/present	Lower	increase/present-Lower	increase/present-Lower	Tube well in ward None (ref) Any	0.53	(0.30-0.93)	Y
14	Ketema, K. 2012	BMC Public Health	Ethiopia	TF	Environment	Altitude	Altitude	Altitude	Lower	Lower-Lower---	Lower	Lower				Y	Y-N---	Y	N				Univariable	increase/present	Lower	increase/present-Lower	increase/present-Lower	Low 1500-2000m Medium 2001-2500 (ref)	1.52	(1.09-2.12) significant at p-value ≤0.05.	Y	Multivariable		increase/present	Lower	increase/present-Lower	increase/present-Lower	Low 1500-2000m Medium 2001-2500 (ref)	1.12	(0.58-2.16)	N
15	Khandekar, R. 2006	Ophthalmic Epidemiology	Vietnam	TT	Environment	Enviroment zone	Plains & Delta	Plains & Delta	Higher	Higher----	Higher					Y	Y----	Y					Univariable	increase/present	Higher	increase/present-Higer	increase/present-Higer	Mountainous Coastal Plains Delta	2.39% 3.48% 13.00% 9.44%	2.15-2.64 3.14-3.83 12.23-13.77 8.89-9.99	Y
16	Koukounari, A. 2011	International Journal of Epidemiology	Burkina Faso	TF	Climate	Air pressure	Air pressure	Air pressure	Lower	Lower-Lower---	Lower	Lower				Y	Y-Y---	Y	Y				Univariable	increase/present	Lower	increase/present-Lower	increase/present-Lower	prt 5 mbar	0.606	(0.602-0.609)	Y	Multivariable		increase/present	Lower	increase/present-Lower	increase/present-Lower	prt 5 mbar	0.616	(0.608-0.622)	Y
16	Koukounari, A. 2011	International Journal of Epidemiology	Burkina Faso	TF	Climate	Precipitation	Mean annual precipitation	Mean annual precipitation	Higher	Higher----	Higher					Y	Y----	Y					Univariable	increase/present	Higher	increase/present-Higer	increase/present-Higer	continous per 0.5 mm	1.69	(1.336-2.016)	Y
16	Koukounari, A. 2011	International Journal of Epidemiology	Burkina Faso	TF	Climate	Temperature	Mean annual temperature	Mean annual temperature	Lower	Lower----	Lower					Y	Y----	Y					Univariable	increase/present	Lower	increase/present-Lower	increase/present-Lower	continous per 1 degree C	0.58	(0.564-0.591)	Y
16	Koukounari, A. 2011	International Journal of Epidemiology	Burkina Faso	TF	Climate	Temperature	Temperature annual maximum	Temperature annual maximum	Lower	Lower----	Lower					Y	Y----	Y					Univariable	increase/present	Lower	increase/present-Lower	increase/present-Lower	per 0.5 degree C	0.465	(0.436-0.484)	Y
16	Koukounari, A. 2011	International Journal of Epidemiology	Burkina Faso	TF	Climate	Temperature	Temperature annual minimum	Temperature annual minimum	Lower	Lower-Lower---	Lower	Lower				Y	Y-Y---	Y	Y				Univariable	increase/present	Lower	increase/present-Lower	increase/present-Lower	continous per 1 degree C	0.57	(0.546-0.591)	Y	Multivariable		increase/present	Lower	increase/present-Lower	increase/present-Lower	continous per 1 degree C	0.746	(0.717-0.768)	Y
16	Koukounari, A. 2011	International Journal of Epidemiology	Burkina Faso	TF	Environment	Altitude	Altitude	Altitude	Higher	Higher----	Higher					Y	Y----	Y					Univariable	increase/present	Higher	increase/present-Higer	increase/present-Higer	continous per 50 meters above sea level	1.73	(1.189-2.433)	Y
17	Luna, E. 1992	International Journal of Epidemiology	Brazil	TF	Demographic	Residence	Ruralness	Ruralness	Higher	Higher----	Higher					N	N----	N					Univariable	increase/present	Higher	increase/present-Higer	increase/present-Higer	Urban/rural	1	Rural Higer TF than Urban areas, by stratum no reported numbers	N
18	Luna, E. 2016	Ophthalmic Epidemiology	Brazil	TF	Demographic	Population	Population size of village	Population size of village	Lower	Lower----	Lower					Y	Y----	Y					Univariable	increase/present	Lower	increase/present-Lower	increase/present-Lower	Population size stratum (size not defined) Small Medium Large	5.2% 4.9% 4.7%	(5.0-5.4) (4.7-5.1) (4.5-4.9) X2 for trend <0.01	Y
18	Luna, E. 2016	Ophthalmic Epidemiology	Brazil	TF	Demographic	Residence	Ruralness	Ruralness	Higher	Higher----	Higher					Y	Y----	Y					Univariable	increase/present	Higher	increase/present-Higer	increase/present-Higer	Urban Rural	4.2% 6.3%	(3.8-4.5) (5.6-6.9) X2 <0.01	Y
19	Medina, N. 2011	Ophthalmology	Brazil	TF	Demographic	Residence	Indigious community	Indigious community	Higher	-Higher---		Higher				Y	-Y---		Y													Multivariable		increase/present	HIgher	increase/present-Higer	increase/present-Higer	Indigious community	2.1	(1.5-2.9)	Y
19	Medina, N. 2011	Ophthalmology	Brazil	TF	Demographic	Residence	Ruralness	Ruralness	Higher	Higher----	Higher					N	N----	N					Univariable	increase/present	Higher	increase/present-Higer	increase/present-Higer	Urban Rural	4.9% 3.9%	(3.7-6.0) (2.9-4.9)	N
20	Mpyet, C. 2010	Tropical Medicine & International Health	Nigeria	TF	Infrastructure	Access	Village distance to town	Lower access (further from road or town) [Combined]	Higher	Higher----	Higher					N	N----	N					Univariable	increase/present	Higher	increase/present-Higer	increase/present-Higer	<=50 km > 50 km	ref 1.15	ref (0.51-2.54)	N
20	Mpyet, C. 2010	Tropical Medicine & International Health	Nigeria	TF	Infrastructure	Medical services	Distance to primary health center	Medical services Present/close [Combined]	Lower	Lower----	Lower					N	N----	N					Univariable	increase/present	Higher	increase/present-Higer	increase/present-Lower	Distance to primary health centre <=50 km > 50 km	ref 0.87	ref (0.39-1.95)	N
21	Ngondi, J. 2008	Transactions of the Royal Society of Tropical Medicine & Hygiene	Ethiopia	TF	Environment	Altitude	Altitude	Altitude	Higher	Higher-Higher---	Higher	Higher				Y	Y-Y---	Y	Y				Univariable	increase/present	Higher	increase/present-Higer	increase/present-Higer	<1000-1500 ref 1501-2000 2001-2500 >2500	1.0 1.8 3.2 5.4	ref P for trend <0.001 1.2-2.8 2.1-4.8 3.1-9.5	Y	Multivariable		increase/present	HIgher	increase/present-Higer	increase/present-Higer	<1000-2000 ref 2001-2500 >2500	1.8 2.7 3.8	1.2-2.6 1.8-4.1 2.3-6.4 p-tremd=<0.001	Y
21	Ngondi, J. 2008	Transactions of the Royal Society of Tropical Medicine & Hygiene	Ethiopia	TT	Environment	Altitude	Altitude	Altitude	mixed	mixed-mixed---	mixed	mixed				Y	Y-Y---	Y	Y				Univariable	increase/present	mixed	increase/present-mixed	increase/present-mixed	<1000-1500 ref 1501-2000 2001-2500 >2500	1 1.8 2.5 1.6	ref p-trend=0.002 1.2-2.8 1.6-3.9 0.9-2.8	Y	Multivariable		increase/present	mixed	increase/present-mixed	increase/present-mixed	<1000-2000 ref 2001-2500 >2500	1.7 2.5 1.4	1.1-2.9 1.5-4.1 0.7-2.6 P trend=0.015	Y
22	Oswald, W. 2017	Bulletin of the World Health Organization	Ethiopia	TF	Infrastructure	WASH	Sanitation-Community sanitation usage	Sanitation present [Combined]	Lower	-Lower---		Lower				Y	-Y/N---		Y/N													Multivariable		increase/present	Lower	increase/present-Lower	increase/present-Lower	Community sanitation usage % >=80% 60-<80% 40-60% 20-40% <20%	Model 1 only 0.51 0.67 0.91 1.03 ref	Model 1 only (0.35-0.73) (0.47-0.97) (0.66-1.35) 1.07 (0.76-1.49)	Y/N
23	Sahlu, T. 1992	Journal of Tropical Medicine & Hygiene	Ethiopia	TF	Environment	Altitude	Altitude	Altitude	Lower	Lower----	Lower					Y	Y----	Y					Univariable	increase/present	Lower	increase/present-Lower	increase/present-Lower	Highlands >2000 midlands 1800-2000 lowlands <1800	REF 3.04 9.26	REF (2.70-3.42) (8.20-10.4)	Y
24	Schemann, J. 2002	International Journal of Epidemiology	Mali	TF	Demographic	Population	Population size of village	Population size of village	Lower	Lower-Lower---	Lower	Lower				Y	Y-Y---	Y	Y				Univariable	increase/present	Lower	increase/present-Lower	increase/present-Lower	<=500 (>500 ref)	1.32	(1.21-1.43)	Y	Multivariable		increase/present	Lower	increase/present-Lower	increase/present-Lower	<=500 (>500 ref)	1.14	p=0.017	Y
24	Schemann, J. 2002	International Journal of Epidemiology	Mali	TF	Infrastructure	Medical services	Pharmacy present	Medical services Present/close [Combined]	Lower	Lower----	Lower					Y	Y----	Y					Univariable	increase/present	Lower	increase/present-Lower	increase/present-Lower	Pharmacy in village	0.85	(0.79-0.92)	Y
24	Schemann, J. 2002	International Journal of Epidemiology	Mali	TF	Infrastructure	Medical services	Distance to medical center	Medical services Present/close [Combined]	Lower	Lower-Lower---	Lower	Lower				Y	Y-Y---	Y	Y				Univariable	increase/present	Higher	increase/present-Higer	increase/present-Lower	Medical center proximity < 5km ref 5-15 km >15km	ref 1.18 1.23	ref (1.08-1.29) (1.14-1.34)	Y	Multivariable		increase/present	HIgher	increase/present-Higer	increase/present-Lower	Medical center priximity < 5km ref 5-15 km >15km	ref 1.19 1.37	ref p=0.002 p=0.000	Y
24	Schemann, J. 2002	International Journal of Epidemiology	Mali	TF	Infrastructure	School	School present	School Present/close [Combined]	Lower	Lower----	Lower					Y	Y----	Y					Univariable	increase/present	Lower	increase/present-Lower	increase/present-Lower	School in the village	0.86	(0.81-0.93)	Y
24	Schemann, J. 2002	International Journal of Epidemiology	Mali	TF	Socioeconomic	Social	Village association present	Village association present	Lower	Lower----	Lower					Y	Y----	Y					Univariable	increase/present	Lower	increase/present-Lower	increase/present-Lower	Village association present	0.9	(0.81-0.97)	Y
24	Schemann, J. 2002	International Journal of Epidemiology	Mali	TF	Socioeconomic	Social	Women's association	Women's association	Lower	Lower----	Lower					Y	Y----	Y					Univariable	increase/present	Lower	increase/present-Lower	increase/present-Lower	Women's assocation present	0.77	(0.71-0.83)	Y
25	Schemann, J. 2007	Transactions of the Royal Society of Tropical Medicine & Hygiene	Mali	TF	Climate	Precipitation	Mean annual precipitation	Mean annual precipitation	Lower	Lower----	Lower					Y	Y----	Y					Univariable	increase/present	Lower	increase/present-Lower	increase/present-Lower	0-300 300-650 650	ref 0.71 0.48	ref (0.65-0.77) p<0.001 (0.43-0.53) p<0.001	Y
25	Schemann, J. 2007	Transactions of the Royal Society of Tropical Medicine & Hygiene	Mali	TF	Climate	Relative humidity	Relative humidity	Relative humidity	mixed	mixed----	mixed					Y	Y----	Y					Univariable	increase/present	mixed	increase/present-mixed	increase/present-mixed	0-25 25-40 >40	ref 1.05 0.64	ref (0.96-1.14) p<0.001 (0.59-0.70) p<0.001	Y
25	Schemann, J. 2007	Transactions of the Royal Society of Tropical Medicine & Hygiene	Mali	TF	Climate	Temperature	Mean daily temperature	Mean daily temperature	Higher	Higher-Higher---	Higher	Higher				Y	Y-Y---	Y	Y				Univariable	increase/present	Higher	increase/present-Higer	increase/present-Higer	<31 >31	ref 1.19	ref (1.10-1.29) p <0.001	Y	Multivariable		increase/present	HIgher	increase/present-Higer	increase/present-Higer	>31	1.17	(1.02-1.34) p<0.001	Y
25	Schemann, J. 2007	Transactions of the Royal Society of Tropical Medicine & Hygiene	Mali	TF	Environment	Altitude	Altitude	Altitude	Lower	Lower----	Lower					Y	Y/N----	Y/N					Univariable	increase/present	Lower	increase/present-Lower	increase/present-Lower	0-260 260-350 >350	ref 0.68 0.98	ref (0.62-0.74) p<0.001 (0.88-1.01) p0.65	Y/N
25	Schemann, J. 2007	Transactions of the Royal Society of Tropical Medicine & Hygiene	Mali	TF	Environment	Latitude	Latitude	Latitude	Higher	Higher-Higher---	Higher	Higher				Y	Y-Y---	Y	Y				Univariable	increase/present	Higher	increase/present-Higer	increase/present-Higer	15-21 (ref) 13-15 10-13	ref 0.73 0.65	ref (0.67-0.78) p<0.001 (0.59-0.71) p<0.001	Y	Multivariable		increase/present	HIgher	increase/present-Higer	increase/present-Higer	15-21 (ref) 13-15 10-13	ref 0.62 0.58	ref (0.54-0.73) p<0.001 (0.49-0.70) p<0.001	Y
25	Schemann, J. 2007	Transactions of the Royal Society of Tropical Medicine & Hygiene	Mali	TF	Environment	Longitude	Longitude	Longitude	mixed	mixed----	mixed					Y	Y/N----	Y/N					Univariable	increase/present	mixed	increase/present-mixed	increase/present-mixed	0-4 4-7 >7	ref 0.62 1.05	ref (0.57-0.67) p<0.001 (0.97-1.15) p 0.21	Y/N
25	Schemann, J. 2007	Transactions of the Royal Society of Tropical Medicine & Hygiene	Mali	TT	Climate	Precipitation	Mean annual precipitation	Mean annual precipitation	Higher	Higher----	Higher					Y	Y----	Y					Univariable	increase/present	Higher	increase/present-Higer	increase/present-Higer	0-300 300-650 650	ref 2.7 3.36	ref (1.78-4.13) p<0.001 (2.22-5.11) p<0.001	Y
25	Schemann, J. 2007	Transactions of the Royal Society of Tropical Medicine & Hygiene	Mali	TT	Climate	Relative humidity	Relative humidity	Relative humidity	Higher	Higher----	Higher					Y	Y----	Y					Univariable	increase/present	Higher	increase/present-Higer	increase/present-Higer	0-25 25-40 >40	ref 1.96 1.93	ref (1.28-3.03) p 0.001 (1.22-3.08) p0.003	Y
25	Schemann, J. 2007	Transactions of the Royal Society of Tropical Medicine & Hygiene	Mali	TT	Climate	Temperature	Mean daily temperature	Mean daily temperature	Higher	Higher----	Higher					N	N----	N					Univariable	increase/present	Higher	increase/present-Higer	increase/present-Higer	<31 >31	ref 1.05	ref (0.80-1.38) p0.73	N
25	Schemann, J. 2007	Transactions of the Royal Society of Tropical Medicine & Hygiene	Mali	TT	Environment	Altitude	Altitude	Altitude	Higher	Higher----	Higher					Y	Y/N----	Y/N					Univariable	increase/present	Higher	increase/present-Higer	increase/present-Higer	0-260 260-350 >350	ref 1.21 2.44	ref (0.82-1.79) p 0.32 (1.62-3.69) p<0.001	Y/N
25	Schemann, J. 2007	Transactions of the Royal Society of Tropical Medicine & Hygiene	Mali	TT	Environment	Latitude	Latitude	Latitude	mixed	Higher-Lower---	Higher	Lower				Y	Y-Y---	Y	Y				Univariable	increase/present	Higher	increase/present-Higer	increase/present-Higer	15-21 13-15 10-13	ref 2.62 3.63	ref (1.77-3.89) p<0.001 (2.44-5.42) p<0.001	Y	Multivariable		increase/present	Lower	increase/present-Lower	increase/present-Lower	15-21 (ref) 13-15 10-13	ref 1.88 4.18	ref (1.17-3.02) p0.009 (2.50-6.99) p<0.001	Y
25	Schemann, J. 2007	Transactions of the Royal Society of Tropical Medicine & Hygiene	Mali	TT	Environment	Longitude	Longitude	Longitude	Higher	Higher----	Higher					Y	Y/N----	Y/N					Univariable	increase/present	Higher	increase/present-Higer	increase/present-Higer	0-4 4-7 >7	ref 1.4 3.0	ref (0.96-2.05) p0.066 (2.15-4.20)p<0.001	Y/N
26	Silva, E. 2020	Revista Da Sociedade Brasileira de Medicina Tropical	Brazil	TF	Demographic	Residence	Ruralness	Ruralness	Higer	Higher-Higher---	Higher	Higher				Y	Y-Y---	Y	Y				Univariable	increase/present	Higher	increase/present-Higer	increase/present-Higer	Rural Urban	60% 40%	<0.001	Y	Multivariable		increase/present	HIgher	increase/present-Higer	increase/present-Higer	Rural area Urban (ref)	3.37	(1.53-7.35) <0.002	Y
27	Smith, J. L. 2014	ProQuest Dissertations & Theses Global	Kenya	TF	Climate	Aridity Index	Aridity Index	Aridity Index	Lower	Lower----	Lower					Y	Y----	Y					Univariable	increase/present	Lower	increase/present-Lower	increase/present-Lower	Annual aridity index Humid (>0.65) Dry sub humid (0.5-0.65) Semi arid (0.2-0.5) Arid (<0.2)	ref 2.93 4.53 1.76	ref (2.33-3.68) (3.63-5.65) (1.34-2.30)	Y
27	Smith, J. L. 2014	ProQuest Dissertations & Theses Global	Kenya	TF	Climate	Precipitation	Mean annual precipitation	Mean annual precipitation	Lower	Lower----	Lower					Y	Y----	Y					Univariable	increase/present	Lower	increase/present-Lower	increase/present-Lower	Mean annual precipitation (mm) <800 >=800	ref 0.39	ref (0.33-0.46)	Y
27	Smith, J. L. 2014	ProQuest Dissertations & Theses Global	Kenya	TF	Climate	Temperature	Average Land Surfce Temperature	Average Land Surfce Temperature	Higher	Higher----	Higher					Y	Y----	Y					Univariable	increase/present	Higher	increase/present-Higer	increase/present-Higer	Average Land Surfce Temperature C 19-32.5 32.6-36.3 36.4-40.7 40.8-52.6	ref 1.45 1.39 1.13	ref (1.27-1.66) (1.21-1.60) (0.97-1.31)	Y
27	Smith, J. L. 2014	ProQuest Dissertations & Theses Global	Kenya	TF	Climate	Temperature	Mean annual temperature	Mean annual temperature	mixed	mixed-Lower-Lower--	mixed	Lower	Lower			Y	Y-Y-Y--	Y	Y	Y			Univariable	increase/present	mixed	increase/present-mixed	increase/present-mixed	Mean Annual temperature C 12-18 19-21 22-23 24-29	ref 2.21 1.47 0.80	ref (1.93-2.53) (1.25-1.73) (0.65-0.98)	Y	Multivariable		increase/present	Lower	increase/present-Lower	increase/present-Lower	Temperature in C	0.86	(0.76-0.97)	Y	Multivariable		increase/present	Lower	increase/present-Lower	increase/present-Lower	Temperature in C squared	0.97
27	Smith, J. L. 2014	ProQuest Dissertations & Theses Global	Kenya	TF	Climate	Temperature	Variance Land surfance temperature	Variance Land surfance temperature	mixed	mixed----	mixed					Y	Y----	Y					Univariable	increase/present	mixed	increase/present-mixed	increase/present-mixed	Variance Land surface temperature C 1-8 8-12 13-16 16-39	ref 1.86 1.68 0.69	ref (1.66-2.09) (1.44-1.96) (0.60-0.80)	Y
27	Smith, J. L. 2014	ProQuest Dissertations & Theses Global	Kenya	TF	Demographic	Population	Crowding	Crowding	Higher	Higher----	Higher					Y	Y----	Y					Univariable	increase/present	Higher	increase/present-Higer	increase/present-Higer	Crowded living quarters (>5 per room)	1.39	(1.13-1.69)	Y
27	Smith, J. L. 2014	ProQuest Dissertations & Theses Global	Kenya	TF	Demographic	Population	Population density	Population density	Lower	Lower----	Lower					Y	Y----	Y					Univariable	increase/present	Lower	increase/present-Lower	increase/present-Lower	0-12 13-34 35-110 111-25500	ref 0.76 0.59 0.29	ref (0.69-0.83) (0.52-0.67) (0.25-0.34)	Y
27	Smith, J. L. 2014	ProQuest Dissertations & Theses Global	Kenya	TF	Demographic	Residence	Ruralness	Ruralness	Higher	Higher----	Higher					Y	Y----	Y					Univariable	increase/present	Higher	increase/present-Higer	increase/present-Higer	Urban	0.33	(0.26-0.43)	Y
27	Smith, J. L. 2014	ProQuest Dissertations & Theses Global	Kenya	TF	Environment	Altitude	Altitude	Altitude	Higher	Higher----	Higher					Y	Y----	Y					Univariable	increase/present	Higher	increase/present-Higer	increase/present-Higer	214-721 m 722-1051 1052-1567 1568-2816	ref 2.84 3.83 2.31	ref (2.5-3.3) (3.2-4.5) (1.9-2.8)	Y
27	Smith, J. L. 2014	ProQuest Dissertations & Theses Global	Kenya	TF	Environment	Enchanced Vegetation Index	Enchanced Vegetation Index	Enchanced Vegetation Index	Lower	Lower-Lower---	Lower	Lower				Y	Y-Y---	Y	Y				Univariable	increase/present	Lower	increase/present-Lower	increase/present-Lower	>=0.35 0.25-.34 0.15-0.24 <0.15	ref 3.75 5.69 3.68	ref (3.11-4.52) (4.64-6.99) (2.89-4.69)	Y	Multivariable		increase/present	Lower	increase/present-Lower	increase/present-Lower	Measure of greenness >=0.35 0.25-0.34 0.15-0.24 <0.15	ref 2.70 4.42 4.39	ref (1.16-544) (1.58-10.03) (1.15-11.96)	Y
27	Smith, J. L. 2014	ProQuest Dissertations & Theses Global	Kenya	TF	Environment	Enviroment zone	Barren	Barren	Lower	Lower----	Lower					Y	Y----	Y					Univariable	increase/present	Lower	increase/present-Lower	increase/present-Lower	Barren/sparsely vegetated	0.54	(0.4-0.7)	Y
27	Smith, J. L. 2014	ProQuest Dissertations & Theses Global	Kenya	TF	Environment	Enviroment zone	Savannah	Savannah	Higher	Higher----	Higher					Y	Y----	Y					Univariable	increase/present	Higher	increase/present-Higer	increase/present-Higer	Savannah/Grasslands	1.23	(1.1-1.4)	Y
27	Smith, J. L. 2014	ProQuest Dissertations & Theses Global	Kenya	TF	Environment	Water body	Distance to water bodies	Distance to water bodies	Higher	Higher-Higher---	Higher	Higher				Y	Y-Y---	Y	Y				Univariable	increase/present	Higher	increase/present-Higer	increase/present-Higer	0-29 km 30-170 km	ref 2.15	ref (1.97-2.36)	Y	Multivariable		increase/present	HIgher	increase/present-Higer	increase/present-Higer	Distance to water body >= 30km	1.77	(1.08-2.66)	Y
27	Smith, J. L. 2014	ProQuest Dissertations & Theses Global	Kenya	TF	Infrastructure	Access	Distance to primary road	Lower access (further from road or town) [Combined]	Higher	Higher-Higher---	Higher	Higher				Y	Y-Y---	Y	Y				Univariable	increase/present	Higher	increase/present-Higer	increase/present-Higer	Distance to primary road <40 40-77 >=77	ref 1.87 3.60	ref (1.61-2.17) (3.05-4.25)	Y	Multivariable		increase/present	HIgher	increase/present-Higer	increase/present-Higer	Distance to primary road (km) <40 40-77 >=77	ref 4.11 6.17	ref (1.91-7.97) (2.53-12.82)	Y
27	Smith, J. L. 2014	ProQuest Dissertations & Theses Global	Kenya	TF	Infrastructure	Access	Distance to road	Lower access (further from road or town) [Combined]	Higher	Higher-Higher---	Higher	Higher				Y	Y-Y---	Y	Y				Univariable	increase/present	Higher	increase/present-Higer	increase/present-Higer	Distance to road 0-3 km >= 3km	ref 1.52	ref (1.39-1.67)	Y	Multivariable		increase/present	HIgher	increase/present-Higer	increase/present-Higer	Distance to road >= 3km	1.76	(1.14-2.6)	Y
27	Smith, J. L. 2014	ProQuest Dissertations & Theses Global	Kenya	TF	Infrastructure	School	School attendance	School Present/close [Combined]	Lower	Lower----	Lower					Y	Y----	Y					Univariable	increase/present	Lower	increase/present-Lower	increase/present-Lower	Average school attendance	0.92	(0.85-0.99)	Y
27	Smith, J. L. 2014	ProQuest Dissertations & Theses Global	Kenya	TF	Infrastructure	School	Distance to school	School Present/close [Combined]	Lower	Lower-Lower---	Lower	Lower				Y	Y-Y---	Y	Y				Univariable	increase/present	Higher	increase/present-Higer	increase/present-Lower	Distance to nearest school (km) <1 km ref 1-1.9 2.0-4.9 >=5	ref 1.28 2.5 2.23	ref (1.09-1.50) (2.17-2.81) (1.95-2.55)	Y	Multivariable		increase/present	HIgher	increase/present-Higer	increase/present-Lower	Distance to schools >= 2km	1.76	(1.06-2.80)	Y
27	Smith, J. L. 2014	ProQuest Dissertations & Theses Global	Kenya	TF	Infrastructure	School	School density	School Present/close [Combined]	Lower	Lower-Lower---	Lower	Lower				Y	Y-Y---	Y	Y				Univariable	increase/present	Lower	increase/present-Lower	increase/present-Lower	Schools per 1000 population <2.0 ref >=2.0	ref 0.42	ref (0.3-0.52)	Y	Multivariable		increase/present	Lower	increase/present-Lower	increase/present-Lower	>2 school per 1000 population	0.4	(0.19-0.79)	Y
27	Smith, J. L. 2014	ProQuest Dissertations & Theses Global	Kenya	TF	Infrastructure	WASH	Sanitation-Access to improved sanitation	Sanitation present [Combined]	Lower	Lower----	Lower					Y	Y----	Y					Univariable	increase/present	Lower	increase/present-Lower	increase/present-Lower	Access to improved sanitation (>=43% ref, <43%)	6.91	(5.37-8.91)	Y
27	Smith, J. L. 2014	ProQuest Dissertations & Theses Global	Kenya	TF	Infrastructure	WASH	Sanitation-Open defecation	Sanitation present [Combined]	Lower	Lower----	Lower					Y	Y----	Y					Univariable	increase/present	Higher	increase/present-Higer	increase/present-Lower	Open defecation	1.22	(1.10-1.36)	Y
27	Smith, J. L. 2014	ProQuest Dissertations & Theses Global	Kenya	TF	Infrastructure	WASH	Water-Access to an improved water source	Water present [Combined]	Lower	Lower----	Lower					Y	Y----	Y					Univariable	increase/present	Lower	increase/present-Lower	increase/present-Lower	Access to an improved water sourc (>=55% ref, <55%)	7.06	(5.44-9.18)	Y
27	Smith, J. L. 2014	ProQuest Dissertations & Theses Global	Kenya	TF	Socioeconomic	Farming	Cattle density	Cattle density	Higher	Higher----	Higher					Y	Y----	Y					Univariable	increase/present	Higher	increase/present-Higer	increase/present-Higer	animals per 5 km cell 0 1-9 10-49 50-650	ref 2.62 1.92 1.21	ref (2.12-3.23) (1.51-2.46) (0.94-1.56)	Y
27	Smith, J. L. 2014	ProQuest Dissertations & Theses Global	Kenya	TF	Socioeconomic	Farming	Irrigation	Irrigation	Higher	Higher----	Higher					Y	Y----	Y					Univariable	increase/present	Higher	increase/present-Higer	increase/present-Higer	Distance to small scale irrigation 0-19 20-39 40-305	ref 1.49 2.02	ref (1.34-1.67) (1.80-2.27)	Y
27	Smith, J. L. 2014	ProQuest Dissertations & Theses Global	Kenya	TF	Socioeconomic	Inequality	Inequality	Inequality	Higher	Higher----	Higher					N	N----	N					Univariable	increase/present	Higher	increase/present-Higer	increase/present-Higer	Lower inequality (<=30%)	0.5	(0.13-1.90)	N
27	Smith, J. L. 2014	ProQuest Dissertations & Theses Global	Kenya	TF	Socioeconomic	Inequality	Poverty incidence	Poverty incidence	Lower	Lower----	Lower					N	N----	N					Univariable	increase/present	Lower	increase/present-Lower	increase/present-Lower	Poverty incidence	0.97	(0.92-1.01)	N
28	Smith, J. L. 2015	PLoS Neglected Tropical Diseases	Nigeria	TT	Climate	Precipitation	Mean annual precipitation	Mean annual precipitation	Lower	Lower-Lower-Lower--	Lower	Lower	Lower			Y	Y-Y-Y--	Y	Y	Y			Univariable	increase/present	Lower	increase/present-Lower	increase/present-Lower	continuous	0.997	<0.0001	Y	Multivariable		increase/present	Lower	increase/present-Lower	increase/present-Lower	continuous	0.17	(0.1-0.26)	Y	Multivariable		increase/present	Lower	increase/present-Lower	increase/present-Lower	continuous	0.21
28	Smith, J. L. 2015	PLoS Neglected Tropical Diseases	Nigeria	TT	Climate	Temperature	Mean annual temperature	Mean annual temperature	mixed	Higher-Lower-Lower-Lower-Lower	Higher	Lower	Lower	Lower	Lower	Y	N-Y-Y-N-N	N	Y	Y	N	N	Univariable	increase/present	Higher	increase/present-Higer	increase/present-Higer	continuous	1.01	0.59	N	Multivariable	non-spatial	increase/present	Lower	increase/present-Lower	increase/present-Lower	continous	0.89	(0.69-1.14)	Y	Multivariable	non-spatial	increase/present	Lower	increase/present-Lower	increase/present-Lower	continuous squared term	0.75
28	Smith, J. L. 2015	PLoS Neglected Tropical Diseases	Nigeria	TT	Climate	Temperature	Monthly average land surface termperature (LST)	Monthly average land surface termperature (LST)	mixed	Higher-Higher-Lower-Higher-Lower	Higher	Higher	Lower	Higher	Lower	Y	Y-Y-Y-N-Y	Y	Y	Y	N	Y	Univariable	increase/present	Higher	increase/present-Higer	increase/present-Higer	continuous	1.358	<0.0001	Y	Multivariable	non-spatial	increase/present	HIgher	increase/present-Higer	increase/present-Higer	continuous	2.95	(1.36-6.85)	Y	Multivariable	non-spatial	increase/present	Lower	increase/present-Lower	increase/present-Lower	continuous squared term	[0.21]
28	Smith, J. L. 2015	PLoS Neglected Tropical Diseases	Nigeria	TT	Demographic	Population	Population density	Population density	Lower	Lower----	Lower					Y	Y----	Y					Univariable	increase/present	Lower	increase/present-Lower	increase/present-Lower	continuous (per 5km cell)	0.99	<0.0001	Y
28	Smith, J. L. 2015	PLoS Neglected Tropical Diseases	Nigeria	TT	Demographic	Residence	Ruralness	Ruralness	Higher	Higher-Higher-Higher--	Higher	Higher	Higher			Y	Y-Y-Y--	Y	Y	Y			Univariable	increase/present	Higher	increase/present-Higer	increase/present-Higer	Rural Urban	1 0.27	ref <0.0001	Y	Multivariable		increase/present	HIgher	increase/present-Higer	increase/present-Higer	Rural (ref) Urban	0.27	(0.31-0.52)	Y	Multivariable		increase/present	HIgher	increase/present-Higer	increase/present-Higer	Rural (ref) Urban	0.34
28	Smith, J. L. 2015	PLoS Neglected Tropical Diseases	Nigeria	TT	Environment	Altitude	Altitude	Altitude	Higher	Higher----	Higher					Y	Y----	Y					Univariable	increase/present	Higher	increase/present-Higer	increase/present-Higer	<200 m 200-499 500+	1 14.41 5.56	ref <0.0001 <0.0001	Y
28	Smith, J. L. 2015	PLoS Neglected Tropical Diseases	Nigeria	TT	Environment	Enchanced Vegetation Index	Enchanced Vegetation Index	Enchanced Vegetation Index	Lower	Lower----	Lower					Y	Y----	Y					Univariable	increase/present	Lower	increase/present-Lower	increase/present-Lower	>=0.35 0.25-0.34 0.15-0.24 <0.15	1 6.66 26.00 4.53	ref 0.001 <0.0001 0.01	Y
28	Smith, J. L. 2015	PLoS Neglected Tropical Diseases	Nigeria	TT	Environment	Enviroment zone	Savannah	Savannah	Higher	Higher----	Higher					Y	Y----	Y					Univariable	increase/present	Higher	increase/present-Higer	increase/present-Higer	Other Savannah/Grasslands	1 2.70	ref <0.0001	Y
28	Smith, J. L. 2015	PLoS Neglected Tropical Diseases	Nigeria	TT	Environment	Water body	Surface water distance	Surface water distance	Higher	Higher----	Higher					Y	Y----	Y					Univariable	increase/present	Higher	increase/present-Higer	increase/present-Higer	surface water: continuous distance km	1.18	<0.0001	Y
28	Smith, J. L. 2015	PLoS Neglected Tropical Diseases	Nigeria	TT	Socioeconomic	Farming	Ruminant density	Ruminant density	Higher	Higher----	Higher					Y	Y----	Y					Univariable	increase/present	Higher	increase/present-Higer	increase/present-Higer	continuous (per 5km cell)	1.003	0.02	Y
29	West, S. 1991	International Journal of Epidemiology	Tanzania	TF	Infrastructure	Access	Transportation	Lower access (further from road or town) [Combined]	Higher	Higher----	Higher					N	N----	N					Univariable	increase/present	Lower	increase/present-Lower	increase/present-Higer	Bus route present Yes No	52% 65.5%	none	N
29	West, S. 1991	International Journal of Epidemiology	Tanzania	TF	Infrastructure	Medical services	Dispensary present	Medical services Present/close [Combined]	Lower	Lower----	Lower					N	N----	N					Univariable	increase/present	Lower	increase/present-Lower	increase/present-Lower	Dispensary present Yes No	62.6% 57.2%	None	N
29	West, S. 1991	International Journal of Epidemiology	Tanzania	TF	Infrastructure	WASH	Water-Constructured water source	Water present [Combined]	Higher	Higher----	Higher					N	N----	N					Univariable	increase/present	Higher	increase/present-Higer	increase/present-Higer	Constructured water source present Yes No	60.6% 58.5%	none	N
[truncated: 22 more columns]

## Sheet: Spatial_summary
Reference	Author-Year	Journal	Country (if multiple countries split out if possible)	Outcome Simple (TF, TT, etc)	Level (indivual, household, community, district)	Spatial Method category	Spatial Method group	Spatial Method specifics
3	Altherr, F. 2019	Parasites & Vectors	Ethiopia	TF	District	Exploratory Spatial Data Analysis	Autocorrelation/Clustering	Getis-Ord Gi*
3	Altherr, F. 2019	Parasites & Vectors	Ethiopia	TF	District	Exploratory Spatial Data Analysis	Autocorrelation/Clustering	Getis-Ord Gi*
3	Altherr, F. 2019	Parasites & Vectors	Ethiopia	TF	District	Exploratory Spatial Data Analysis	Autocorrelation/Clustering	Global Moran's I
30	Bailey, R. 1989	International Journal of Epidemiology	Gambia	TF	household	Exploratory Spatial Data Analysis	Autocorrelation/Clustering	Clustering/Correlogram
5	Bero, B. 2016	Ophthalmic Epidemiology	Ethiopia	TF	EU	Exploratory Spatial Data Analysis	Autocorrelation/Clustering	Local Moran's I
6	Clements, A. 2010	PLoS Neglected Tropical Diseases [electronic resource]	South Sudan	TF	Cluster	Exploratory Spatial Data Analysis	semivariogram	Semivariogram
6	Clements, A. 2010	PLoS Neglected Tropical Diseases [electronic resource]	South Sudan	TF	Cluster	Interpolation	Interpolation	Kriging
31	Edwards, T. 2012	PLoS Neglected Tropical Diseases	South Sudan	TF	cluster	Exploratory Spatial Data Analysis	semivariogram	Semivariogram
31	Edwards, T. 2012	PLoS Neglected Tropical Diseases	South Sudan	TF	cluster	Model	Model	Mixed or random effect regression
8	Flueckiger, R. 2019	BMC Infectious Diseases	Multiple	TT	Cluster	Exploratory Spatial Data Analysis	semivariogram	Semivariogram
8	Flueckiger, R. 2019	BMC Infectious Diseases	Multiple	TT	Cluster	Model	Model	Binomial logistic
32	Last, A. 2017	Pathogens and Disease	Guinea Bissau	TF	Cluster	Exploratory Spatial Data Analysis	Autocorrelation/Clustering	Global Moran's I
32	Last, A. 2017	Pathogens and Disease	Guinea Bissau	TF	Cluster	Exploratory Spatial Data Analysis	Autocorrelation/Clustering	Local Moran's I
32	Last, A. 2017	Pathogens and Disease	Guinea Bissau	TF	Cluster	Exploratory Spatial Data Analysis	semivariogram	Semivariogram
32	Last, A. 2017	Pathogens and Disease	Guinea Bissau	TF	Cluster	Model	Model	Mixed or random effect regression
17	Luna, E. 1992	International Journal of Epidemiology	Brazil	TF	Cluster	Model	Model	Generalized Liner Model
33	Marcharelli, C. 2013	Revista Da Sociedade Brasileira de Medicina Tropical	Brazil	TF	School	Interpolation	Interpolation	Kernel estimate
34	Polack, S. 2005	Transactions of the Royal Society of Tropical Medicine & Hygiene	Tanzania	TF	household	Exploratory Spatial Data Analysis	Autocorrelation/Clustering	Clustering/Correlogram
34	Polack, S. 2005	Transactions of the Royal Society of Tropical Medicine & Hygiene	Tanzania	TF	household	Exploratory Spatial Data Analysis	Autocorrelation/Clustering	Kulldorf spatial scan statistic
34	Polack, S. 2005	Transactions of the Royal Society of Tropical Medicine & Hygiene	Tanzania	TF	household	Model	Model	Mixed or random effect regression
35	Schellini, A. 2010	Arquivos Brasileiros de Oftalmologia	Brazil	TF	School	Exploratory Spatial Data Analysis	Autocorrelation/Clustering	Global Moran's I
35	Schellini, A. 2010	Arquivos Brasileiros de Oftalmologia	Brazil	TF	School	Exploratory Spatial Data Analysis	Autocorrelation/Clustering	Local Moran's I
25	Schemann, J. 2007	Transactions of the Royal Society of Tropical Medicine & Hygiene	Mali	TF	Cluster	Interpolation	Interpolation	Spatial interpolation (unspecified)
27	Smith, J. L. 2014	ProQuest Dissertations & Theses Global	Kenya	TF	Cluster	Exploratory Spatial Data Analysis	Autocorrelation/Clustering	Local Moran's I
27	Smith, J. L. 2014	ProQuest Dissertations & Theses Global	Kenya	TF	Cluster	Exploratory Spatial Data Analysis	semivariogram	Semivariogram
27	Smith, J. L. 2014	ProQuest Dissertations & Theses Global	Kenya	TF	Cluster	Model	Model	Baysien
28	Smith, J. L. 2015	PLoS Neglected Tropical Diseases	Nigeria	TT	Cluster	Model	Model	Baysien
